# Supplementary material for: A Role for the Chaperone Complex BAG3-HSPB8 in Actin Dynamics, Spindle Orientation and Proper Chromosome Segregation during Mitosis
Source: PLoS Genet. 2015 Oct 23;11(10):e1005582. doi: 10.1371/journal.pgen.1005582 (PMC4619738; doi:10.1371/journal.pgen.1005582)
Supplement: S1 Dataset — This dataset contains ten spreadsheets summarizing the data from complete time-lapse images. The spreadsheets “Fig 2B and 2C” list individual data point values from time-lapse analyses of unsynchronized HeLa-GFPH2B cells. They report mitotic pedigrees for daughter cells called by their family ID number xyz, where x is family number of the mother cell, y is daughter cell number on first division and z is daughter cell number on second division, etc… The time spent in mitosis and cytokinesis/interphase (in min) and the numbers of normal (highlighted in grey) and defective (highlighted in red) mitotic events according to the criteria listed in Fig 2 legend are listed for individual cells. The spreadsheets related to Figs 3C, 5C and 6C present cells from individual time-lapse experiments (Exp_1 to Exp_6) with their ID (field and position), mitotic progression (delineated by time-sequence intervals Tx-y min), and mitotic phenotype defined as spindle rocking (yellow color), stalled in mitosis +/- spindle rocking (blue color), or others (chromosome misalignment or multipolar spindle; red color). The spreadsheet related to Fig 3E presents the individual data point values for cell spindle a angle from independent experiments (Exp). The spreadsheets related to Fig 4F and 4G list cells from individual depletion-rescue experiments with their ID, mitotic progression (defined by time-sequence intervals Tx-y min) and mitotic phenotype: either normal highlighted in grey or defective highlighted in red (defined as spindle rocking, stalled in mitosis +/- spindle rocking, or chromosome misalignment). The spreadsheet related to Fig 7E reports all cells from individual experiments (Exp) with their ID, mitotic progression (defined by time-sequence intervals Tx-y min) and mitotic phenotype defined as normal (in grey), blebbing (in blue), rocking and blebbing (in yellow) or other mitotic defects (in red; mitotic delay, multipolar spindle or chromosome misalignment). The spreadsheet related [file pgen.1005582.s023.xlsx]

## Sheet: Fig.2B
Individual data point values of time-lapse experiments of unsynchronized HeLa-GFP-H2B cells; related to the graph in Figure 2B and to S1A Fig.
Please note that alternate families of cells are delineated by grey boxes for better visualization of mitotic pedigree of families of cells.
siCTL											siBAG3_1												siBAG3_2
		1. Mitotic event		2. Mitotic event		3. Mitotic event		4. Mitotic event					1. Mitotic event		2. Mitotic event		3. Mitotic event		4. Mitotic event					1. Mitotic event		2. Mitotic event		3. Mitotic event		4. Mitotic event
	Cell ID	Mitosis	Cytokinesis+	Mitosis	Cytokinesis+	Mitosis	Cytokinesis+	Mitosis	Cytokinesis+			Cell ID	Mitosis	Cytokinesis+	Mitosis	Cytokinesis+	Mitosis	Cytokinesis+	Mitosis	Cytokinesis+			Cell ID	Mitosis	Cytokinesis+	Mitosis	Cytokinesis+	Mitosis	Cytokinesis+	Mitosis	Cytokinesis+
			Interphase		Interphase		Interphase		Interphase					Interphase		Interphase		Interphase		Interphase					Interphase		Interphase		Interphase		Interphase
		[min]	[min]	[min]	[min]	[min]	[min]	[min]	[min]				[min]	[min]	[min]	[min]	[min]	[min]	[min]	[min]				[min]	[min]	[min]	[min]	[min]	[min]	[min]	[min]
Exp_1	S1 Cell 11111	50	1130	60	1140	50	1230	50	390		Exp_1	S8 Cell 11	80	1960								Exp_2	M1 Cell 111	50	1320	70	140
	S1 Cell 11112	50	1130	60	1140	50	1230	50	390			S8 Cell 121	80	1610	130	1070							M1 Cell 112	50	1320	70	140
	S1 Cell 11121	50	1130	60	1140	50	1280	120	270			S8 Cell 122	80	1610	130	1070							M1 Cell 121	50	1310	80	140
	S1 Cell 11122	50	1130	60	1140	50	1280	120	270			S8 Cell 21	80	1520									M1 Cell 122	50	1310	80	140
	S1 Cell 112	50	1130	60	1350							S8 Cell 221	80	1330	170	1340							M1 Cell 21	70	1440	20
	S1 Cell 12	50	1080									S8 Cell 222	80	1330	170	1340							M1 Cell 22	70	1440	70
	S1 Cell 211	40	1510	40	1160							S8 Cell 311	60	1500	190	1530							M1 Cell 311	60	1170	60	500
	S1 Cell 2121	40	1510	40	1180	50	1260					S8 Cell 312	60	1500	190	1450	60						M1 Cell 312	60	1170	60	500
	S1 Cell 2122	40	1510	40	1180	50	1260					S8 Cell 3211	60	1360	110	1510	190	30					M1 Cell 321	60	1170	60	500
	S1 Cell 2211	40	1140	60	1210	60	300					S8 Cell 3212	60	1360	110	1510	190	30					M1 Cell 322	60	1170	60	500
	S1 Cell 22121	40	1140	60	1210	60	1210	60				S8 Cell 322	60	1360	110	1730							M1 Cell 411	60	1190	90	410
	S1 Cell 22122	40	1140	60	1160							S8 Cell 4111	60	1340	120	1360	100	200					M1 Cell 412	60	1190	90	410
	S1 Cell 3111	40	990	50	1080	50	1200					S8 Cell 4112	60	1340	120	1360	100	200					M1 Cell 421	60	1200	80	410
	S1 Cell 3112	40	990	50	1080	50	1200					S8 Cell 4121	60	1340	120	1520	100	40					M1 Cell 422	60	1200	80	410
	S1 Cell 3121	40	990	50	1320	50	980					S8 Cell 4122	60	1340	120	1520	100	40					M1 Cell 511	60	1130	60	500
	S1 Cell 3122	40	990	50	1320	50	980					S8 Cell 4211	60	1350	130	1400	210	30					M1 Cell 512	60	1130	60	500
	S1 Cell 3211	40	1010	50	1190	80	1060					S8 Cell 4212	60	1350	130	1400	210	30					M1 Cell 521	60	1290	50	350
	S1 Cell 3211	40	1010	50	1190	80	1060					S8 Cell 422	60	1350	130	1640							M1 Cell 522	60	1290	50	350
	S1 Cell 3221	40	1010	50	1230	60	1040					S8 Cell 5111	40	2130	60	1670	70	380					M1 Cell 61	60	1950
	S1 Cell 3222	40	1010	50	1230	60	1040					S8 Cell 5112	40	2130	60	1670	70	380					M1 Cell 621	60	1630	40	300
	S1 Cell 4111	40	1110	70	1060	60	1390	40				S8 Cell 5121	40	2130	60	1840	140	70					M1 Cell 622	60	1630	40	300
	S1 Cell 41121	40	1110	70	1060	60	1390	50	30			S8 Cell 5122	40	2130	60	1840	140	70					M1 Cell 711	40	1340	40	450
	S1 Cell 41122	40	1110	70	1060	60	1390	50	30			S8 Cell 521	40	3610	70	560							M1 Cell 712	40	1340	40	450
	S1 Cell 4121	40	1110	70	1300	40	1200	50				S8 Cell 522	40	3610	70	560							M1 Cell 72	40	1250
	S1 Cell 4122	40	1110	70	1300	40	1250					S8 Cell 61	70	2030	60								M1 Cell 811	50	1090	60	830
	S1 Cell 42111	40	1000	70	1080	60	1330	50	180			S8 Cell 62	70	500									M1 Cell 812	50	1090	60	830
	S1 Cell 42112	40	1000	70	1080	60	1330	50	180			S8 Cell 71	50	1770	100								M1 Cell 821	50	1140	60	780
	S1 Cell 42121	40	1000	70	1080	60	1490	50	30			S8 Cell 72	50	1960									M1 Cell 822	50	1140	60	780
	S1 Cell 42122	40	1000	70	1080	60	1490	50	30			S8 Cell 811	210	2060	120	1200							M2 Cell 111	40	1470	80	730
	S1 Cell 42211	40	1000	70	1130	50	1380	50	80			S8 Cell 812	210	2060	120	1200							M2 Cell 112	40	1470	80	730
	S1 Cell 42212	40	1000	70	1130	50	1380	50	80			S8 Cell 821	210	2110	110	1180							M2 Cell 12	40	770
	S1 Cell 4222	40	1000	70	1130	50	1510					S8 Cell 822	210	2110	110	1180							M2 Cell 211	40	1220	50	1050
	S1 Cell 61111	40	920	60	1150	50	940	70	950			S8 Cell 91	320	3900									M2 Cell 212	40	1220	50	1050
	S1 Cell 61112	40	920	60	1150	50	940	70	950			S8 Cell 92	320	570									M2 Cell 221	40	1320	50	960
	S1 Cell 61121	40	920	60	1150	50	1060	50	850			S9 Cell 11	360	2750									M2 Cell 222	40	1320	50	960
	S1 Cell 61122	40	920	60	1150	50	1060	50	850			S9 Cell 211	80	1800	90	1160							M2 Cell 311	60	1250	60	820
	S1 Cell 61211	40	920	60	1080	50	1110	40	890			S9 Cell 212	80	1800	90	1160							M2 Cell 312	60	1250	60	820
	S1 Cell 61212	40	920	60	1080	50	1110	40	890			S9 Cell 22	80	3050									M2 Cell 321	40	1330	50	750
	S1 Cell 61221	40	920	60	1080	50	990	50	990			S9 Cell 3111	80	1120	100	1380	70	1120					M2 Cell 322	40	1330	50	750
	S1 Cell 61222	40	920	60	1080	50	990	50	990			S9 Cell 3112	80	1120	100	1380	70	1120					M2 Cell 41	40	1250
	S1 Cell 62111	40	1050	60	960	40	1320	60	650			S9 Cell 3121	80	1120	100	1320	110	1140					M2 Cell 421	40	1240	50	750
	S1 Cell 62112	40	1050	60	960	40	1320	60	650			S9 Cell 3122	80	1120	100	1320	110	1140					M2 Cell 422	40	1240	50	750
	S1 Cell 62121	40	1050	60	960	40	1380	60	590			S9 Cell 3211	80	1220	100	1890	80	490					M2 Cell 5111	60	1120	70	1080	60	340
	S1 Cell 62122	40	1050	60	960	40	1380	60	590			S9 Cell 3212	80	1220	100	1890	80	490					M2 Cell 5112	60	1120	70	1080	60	340
	S1 Cell 6221	40	1050	60	990	50	630					S9 Cell 3221	80	1220	100	1440	70	950					M2 Cell 5121	60	1120	70	1080	60	340
	S1 Cell 62221	40	1050	60	990	50	1580	190	260			S9 Cell 3222	80	1220	100	1440	70	950					M2 Cell 5122	60	1120	70	1080	60	340
	S1 Cell 62222	40	1050	60	990	50	1580	190	260			S9 Cell 4111	70	1290	70	2010	100	300					M2 Cell 5211	60	940	40	1070	40	580
	S1 Cell 71111	40	1240	50	1160	70	1120	60	190			S9 Cell 4112	70	1290	70	2010	100	300					M2 Cell 5212	60	940	40	1070	40	580
	S1 Cell 71112	40	1240	50	1160	70	1120	60	190			S9 Cell 4121	70	1290	70	1930	100	380					M2 Cell 5221	60	940	40	1090	50	550
	S1 Cell 71121	40	1240	50	1160	70	1120	100	150			S9 Cell 4122	70	1290	70	1930	100	380					M2 Cell 5222	60	940	40	1090	50	550
	S1 Cell 71122	40	1240	50	1160	70	1120	100	150			S9 Cell 4211	70	1210	90	1460	90	920					M2 Cell 6111	50	1150	40	1150	70	280
	S1 Cell 71211	40	1240	50	1080	60	1280	50	130			S9 Cell 4212	70	1210	90	1460	90	920					M2 Cell 6112	50	1150	40	1150	70	280
	S1 Cell 71212	40	1240	50	1080	60	1280	50	130			S9 Cell 4221	70	1210	90	1480	100	880					M2 Cell 6121	50	1150	40	1060	50	390
	S1 Cell 71221	40	1240	50	1080	60	1290	50	120			S9 Cell 4222	70	1210	90	1480	100	880					M2 Cell 6122	50	1150	40	1060	50	390
	S1 Cell 71222	40	1240	50	1080	60	1290	50	120			S10 Cell 11	70	3160									M2 Cell 6211	50	1050	70	980	50	540
	S1 Cell 72111	40	1110	50	1040	50	1500	40	100			S10 Cell 121	70	2250	150	780							M2 Cell 6212	50	1050	70	980	50	540
	S1 Cell 72112	40	1110	50	1040	50	1500	40	100			S10 Cell 122	70	2250	150	780							M2 Cell 6221	50	1050	70	1220	70	280
	S1 Cell 72121	40	1110	50	1040	50	1340	50	250			S10 Cell 211	70	2280	70	800							M2 Cell 6222	50	1050	70	1220	70	280
	S1 Cell 72122	40	1110	50	1040	50	1340	50	250			S10 Cell 212	70	2280	70	800							M3 Cell 11	300	1010
	S1 Cell 72211	40	1110	50	1160	50	1290	70	160			S10 Cell 22	70	3130									M3 Cell 12	300	890
	S1 Cell 72212	40	1110	50	1160	50	1290	70	160			S10 Cell 311	60	2340	120	750							M3 Cell 211	70	1470	140	880
	S1 Cell 7222	40	1110	50	1160	50	1520					S10 Cell 312	60	2340	120	750							M3 Cell 212	70	1470	140	880
	S1 Cell 811	50	1110	30	550							S10 Cell 41	70	3070									M3 Cell 221	70	1540	100	850
	S1 Cell 812	50	1110	30								S11 Cell 211	40	1260	40	2880							M3 Cell 222	70	1540	100	850
	S1 Cell 8211	50	1110	40	1260	30	30					S11 Cell 2121	40	1260	40	2600	60	220					M3 Cell 311	200	1620	160	120
	S1 Cell 8212	50	1110	40	1260	30						S11 Cell 2122	40	1260	40	2600	60	220					M3 Cell 312	200	1620	160	120
	S1 Cell 822	50	1110	40								S11 Cell 221	40	1230	50	1600							M3 Cell 32	200	1530	370
	S1 Cell 911	30	1220	40	2030							S11 Cell 2221	40	1230	50	1650	80	1170					M3 Cell 4	740
	S1 Cell 912	30	1220	40								S11 Cell 2222	40	1230	50	1650	80	1170					M3 Cell 511	40	1230	60	710
	S1 Cell 9211	30	1260	40	1270	60	840					S11 Cell 31	120	2650									M3 Cell 512	40	1230	60	710
	S1 Cell 9212	30	1260	40	1270	60	840					S11 Cell 32	120	2650									M3 Cell 521	40	1300	30	660
	S1 Cell 9221	30	1260	40	1850	40	280					S11 Cell 41	140	2200									M3 Cell 522	40	1300	30	660
	S1 Cell 9222	30	1260	40	1850	40	280					S11 Cell 42	140	2200									M3 Cell 611	80	1030	50	860
	S3 Cell 1111	70	1000	70	1280	60						S11 Cell 5111	40	1240	80	1290	120	1460					M3 Cell 612	80	1030	50	860
	S3 Cell 1112	70	1000	70	1280	60						S11 Cell 5112	40	1240	80	1290	120	1460					M3 Cell 621	80	1200	50	690
	S3 Cell 1121	70	1000	70	1210	100						S11 Cell 5121	40	1240	80	1340	60	1460					M3 Cell 622	80	1200	50	690
	S3 Cell 1122	70	1000	70	1210	100	1040					S11 Cell 5122	40	1240	80	1340	60	1460					M3 Cell 71	290	580
	S3 Cell 2111	50	1000	80	1190	40	1010					S11 Cell 5211	40	1230	70	1560	90	1230					M3 Cell 72	290	580
	S3 Cell 2112	50	1000	80	1190	40	1010					S11 Cell 5212	40	1230	70	1560	90	1230					M4 Cell 11	50	1220
	S3 Cell 2121	50	1000	80	1080	60	1110					S11 Cell 5221	40	1230	70	1450	90	500					M4 Cell 121	50	1240	50	610
	S3 Cell 2122	50	1000	80	1080	60	1110					S11 Cell 5222	40	1230	70	1450	90	1340					M4 Cell 122	50	1240	50	610
	S3 Cell 2211	50	1060	130	1290	190	630					S11 Cell 61	50	1490	90	2040							M4 Cell 2	520
	S3 Cell 2212	50	1060	130	1290	190	630					S11 Cell 71	50	3280									M4 Cell 31	50	80
	S3 Cell 2213	50	1060	130	1290	190	630					S11 Cell 72	50	350									M4 Cell 321	50	1180	60	30
	S3 Cell 2214	50	1060	130	1290	190	630					S11 Cell 81	50	3090									M4 Cell 322	50	1180	60	90
	S3 Cell 3111	90	950	60	1260	50						S11 Cell 82	50	3090									M4 Cell 411	80	1320	70	40
	S3 Cell 3112	90	950	60	1260	50	1110					S11 Cell 91	60	1270									M4 Cell 412	80	1320	70	40
	S3 Cell 3121	90	950	60	1280	60	1080					S11 Cell 9211	60	1280	100	1470	110	420					M4 Cell 421	80	1350	100	20
	S3 Cell 3122	90	950	60	1280	60	1080					S11 Cell 9212	60	1280	100	1470	110	420					M4 Cell 422	80	1350	100	20
	S3 Cell 3211	90	1070	90	1330	60	880					S11 Cell 9221	60	1280	100	1470	90	440					M4 Cell 51	150	640
	S3 Cell 3212	90	1070	90	1330	60	880					S11 Cell 9222	60	1280	100	1470	90	440					M4 Cell 52	150	1060
	S3 Cell 322	90	1070	90	2270							S12 Cell 111	100	1800	90	1060							M4 Cell 61	130	1130
	S3 Cell 411	50	1010	50	880							S12 Cell 112	100	1800	90	1060							M4 Cell 62	130	1130
	S3 Cell 4121	50	1010	50	1010	40						S12 Cell 121	100	1700	70	1180							M4 Cell 71	110	930
	S3 Cell 41221	50	1010	50	1010	40	1170	50	110			S12 Cell 122	100	1700	70	1180							M4 Cell 72	110	930
	S3 Cell 41222	50	1010	50	1010	40	1170	50	110			S12 Cell 211	110	2520	70	260							M4 Cell 811	100	1570	140	520
	S3 Cell 4211	50	1010	70	1180	80	1090					S12 Cell 212	110	2520	70	260							M4 Cell 812	100	1570	140	520
	S3 Cell 4212	50	1010	70	1180	80	1090					S12 Cell 221	110	1620	70	1220							M4 Cell 821	100	1720	200	310
	S3 Cell 42211	50	1010	70	1140	70	1150					S12 Cell 222	110	1620	70	1220							M4 Cell 822	100	1720	200	310
	S3 Cell 42212	50	1010	70	1140	70	1150					S12 Cell 3111	60	1170	100	1730	80	1090					M4 Cell 911	50	1270	40	770
	S3 Cell 51111	40	1080	40	1110	40	1420	40	240			S12 Cell 3121	60	1170	100	1880	110	910					M4 Cell 912	50	1270	40	770
	S3 Cell 51112	40	1080	40	1110	40	1420	40	240			S12 Cell 3122	60	1170	100	1880	110	910					M4 Cell 921	50	1350	60	670
	S3 Cell 51121	40	1080	40	1110	40	1480	40	200			S12 Cell 3211	60	1220	70	1480	80	1320					M4 Cell 922	50	1350	60	670
	S3 Cell 51122	40	1080	40	1110	40	1480	40	200			S12 Cell 3212	60	1220	70	1480	80	1320					M4 Cell 10.1	50	370
	S3 Cell 51211	40	1080	40	1110	50	1070	30	590			S12 Cell 3221	60	1220	70	1400	90	1390					M4 Cell 10.21	50	1340	50	310
	S3 Cell 51212	40	1080	40	1110	50	1070	30	590			S12 Cell 3222	60	1220	70	1400	90	1390					M4 Cell 10.22	50	1340	50	310
	S3 Cell 51221	40	1080	40	1110	50	1140	40	510			S12 Cell 411	90	1670	90	1160							M4 Cell 11.1	40	1380
	S3 Cell 51222	40	1080	40	1110	50	1140	40	510			S12 Cell 5111	90	1190	80	1350	80	1310					M4 Cell 11.21	40	1460	40	370
	S3 Cell 52111	40	1120	40	1150	30	1160	40	430			S12 Cell 5112	90	1190	80	1350	80	1310					M4 Cell 11.22	40	1460	40	370
	S3 Cell 52112	40	1120	40	1150	30	1160	40	430			S12 Cell 5121	90	1190	80	2470	50	270					M4 Cell 12.11	40	1390	40	660
	S3 Cell 52121	40	1120	40	1150	30	1200	40	390			S12 Cell 5122	90	1190	80	2470	50	270					M4 Cell 12.12	40	1390	40	660
	S3 Cell 52122	40	1120	40	1150	30	1200	40	390			S12 Cell 5211	90	1210	60	1690	90	1080					M4 Cell 12.2	40	1390	40
	S3 Cell 52211	40	1120	40	1090	40	1160	40	490			S12 Cell 5212	90	1210	60	1690	90	1080					M4 Cell 13.11	250	1760	90	10
	S3 Cell 52212	40	1120	40	1090	40	1160	40	490			S12 Cell 611	40	1940	100	1110							M4 Cell 13.12	250	1760	90	10
	S3 Cell 52221	40	1120	40	1090	40	1320	50	310			S12 Cell 612	40	1940	100	1110							M4 Cell 13.2	250	1610
	S3 Cell 52222	40	1120	40	1090	40	1320	50	310			S12 Cell 62	40	3150									M4 Cell 14.1	690	320
	S3 Cell 61111	40	1090	40	1080	30	1200	50	560			S12 Cell 7111	150	1150	100	2350	80	70					M4 Cell 14.2	690	840
	S3 Cell 61112	40	1090	40	1080	30	1200	50	560			S12 Cell 7112	150	1150	100	2350	80	70					M4 Cell 15	1220
	S3 Cell 61121	40	1090	40	1080	30	1180	50	540			S12 Cell 712	150	1150	100	2500							M5 Cell 311	50	1110	50	1040
	S3 Cell 61122	40	1090	40	1080	30	1180	50	540			S12 Cell 7211	150	1400	130	1990	60	170					M5 Cell 312	50	1110	50	1040
	S3 Cell 61211	40	1090	40	1170	50	1260	40	360			S12 Cell 7212	150	1400	130	1990	60	170					M5 Cell 321	50	1090	40	1070
	S3 Cell 61212	40	1090	40	1170	50	1260	40	360			S12 Cell 722	150	1400	130	2220							M5 Cell 322	50	1090	40	1070
	S3 Cell 61221	40	1090	40	1170	50	1450	40	170			S12 Cell 81	320	1510	180	1870							M5 Cell 41	540	200
	S3 Cell 61222	40	1090	40	1170	50	1450	40	170			S13 Cell 1111	70	1090	80	1140	70	390					M5 Cell 9	710
	S3 Cell 62111	40	1150	30	1040	40	1540	50	120			S13 Cell 1112	70	1090	80	1140	70	1610	160				M5 Cell 10.1	40	1440
	S3 Cell 62112	40	1150	30	1040	40	1540	50				S13 Cell 11211	70	1090	80	1160	60	1440	80	280			M5 Cell 10.2	40	1440
	S3 Cell 62121	40	1150	30	1040	40	1210	40	500			S13 Cell 11212	70	1090	80	1160	60	1440	80	280
	S3 Cell 62122	40	1150	30	1040	40	1210	40	500			S13 Cell 11221	70	1090	80	1160	60	1520	80	160
	S3 Cell 6221	40	1150	30	1150	40	1600					S13 Cell 11222	70	1090	80	1160	60	1520	80	160
	S3 Cell 62221	40	1150	30	1150	40	1530	40	30			S13 Cell 1211	70	1080	60	1060	50	1480
	S3 Cell 62222	40	1150	30	1150	40	1530	40	30			S13 Cell 1212	70	1080	60	1060	50	1880
	S3 Cell 711	40	1130	50	430							S13 Cell 12211	70	1150	60	1480	70	240
	S3 Cell 712	40	1130	50	30							S13 Cell 12212	70	1150	60	1480	70	240
	S3 Cell 721	40	1150	50	280							S13 Cell 1222	70	1150	60	1800
	S3 Cell 722	40	1150	50	180							S13 Cell 2111	60	1250	80	1850	60	90
	S3 Cell 81111	40	1070	40	1150	50	1060	50	320			S13 Cell 2112	60	1250	80	1850	60	90
	S3 Cell 81112	40	1070	40	1150	50	1060	50	320			S13 Cell 2121	60	1250	80	1750	60	190
	S3 Cell 81121	40	1070	40	1150	50	1090	70	270			S13 Cell 2122	60	1250	80	1750	60	190
	S3 Cell 81122	40	1070	40	1150	50	1090	70	270			S13 Cell 2211	60	1010	60	1180	50	1030
	S3 Cell 81211	40	1070	40	1210	50	1110	80	190			S13 Cell 2212	60	1010	60	1180	50	1030
	S3 Cell 81212	40	1070	40	1210	50	1110	80	190			S13 Cell 2221	60	1010	60	1320	50	890
	S3 Cell 8122	40	1070	40	1210	50	370					S13 Cell 2222	60	1010	60	1320	50	890
	S3 Cell 82111	40	1110	50	1340	40	1050	50	80			S13 Cell 411	40	1270	60	1250
	S3 Cell 82112	40	1110	50	1340	40	1050	50	80			S13 Cell 4121	40	1270	60	1380	70	1270
	S3 Cell 8212	40	1110	50	1340	40	1190					S13 Cell 4122	40	1270	60	1380	70	1270
	S3 Cell 82211	40	1110	50	1240	50	1130	60	100			S13 Cell 4211	40	1160	60	1210	100	1490
	S3 Cell 82212	40	1110	50	1240	50	1130	60	100			S13 Cell 4212	40	1160	60	1210	100	1490
	S3 Cell 8222	40	1110	50	1240	50	1240	30				S13 Cell 4221	40	1160	60	1300	180	1350
												S13 Cell 4222	40	1160	60	1300	180	1350
												S13 Cell 611	160	1620	180	1330
Exp_2	M1 Cell 111	40	1130	60	1330							S13 Cell 612	160	1620	180	1330
	M1 Cell 112	40	1130	60	1330							S13 Cell 621	160	1400	400	60
	M1 Cell 1211	40	1180	40	1160	40	100					S13 Cell 622	160	1400	400	60
	M1 Cell 1212	40	1180	40	1160	40	100					S13 Cell 811	130	1670	180	1730
	M1 Cell 122	40	1180	40	1300							S13 Cell 812	130	1670	180	1730
	M1 Cell 211	30	1200	40	1230							S13 Cell 911	50	1410	70	480
	M1 Cell 212	30	1200	40	1230							S13 Cell 9121	50	1410	70	1700	90	500
	M1 Cell 221	30	1280	40	1150							S13 Cell 9122	50	1410	70	1700	90	500
	M1 Cell 222	30	1280	40	1150							S13 Cell 9211	50	1380	110	1860	80	340
	M1 Cell 311	50	1240	40	1300	10						S13 Cell 9212	50	1380	110	1860	80	340
	M1 Cell 312	50	1240	40	1310							S13 Cell 9221	50	1380	110	1510	70	690
	M1 Cell 321	50	1140	40	1360	50						S13 Cell 9222	50	1380	110	1510	70	690
	M1 Cell 3221	50	1140	40	1340	30						S14 Cell 21	120	3900
	M1 Cell 3222	50	1140	40	1340	30						S14 Cell 22	120	510
	M1 Cell 4111	40	1190	40	1220	50	30					S14 Cell 411	60	1380	70	1490	40
	M1 Cell 4112	40	1190	40	1220	50	30					S14 Cell 4121	60	1380	70	1490	80	460
	M1 Cell 4121	40	1190	40	1210	40	50					S14 Cell 4122	60	1380	70	1490	80	460
	M1 Cell 4122	40	1190	40	1210	40	50					S14 Cell 421	60	1380	110	2020
	M1 Cell 421	40	1140	50	1340							S14 Cell 4221	60	1380	110	1610	150	260
	M1 Cell 422	40	1140	50	1340							S14 Cell 4222	60	1380	110	1610	150	260
	M1 Cell 611	40	1170	50	1040							S14 Cell 511	70	1880	110	1450
	M1 Cell 612	40	1170	50	1040							S14 Cell 512	70	1880	110	1450
	M1 Cell 621	40	1220	40	990							S14 Cell 52	70	1930
	M1 Cell 622	40	1220	40	990
	M2 Cell 111	40	1410	40	370
	M2 Cell 112	40	1410	40	660						Exp_3	M1 Cell 11	130	1630
	M2 Cell 121	40	1350	50	730							M1 Cell 12	130	1630
	M2 Cell 122	40	1350	50	730							M1 Cell 21	60	1900	60
	M2 Cell 211	40	1150	40	920							M1 Cell 22	60	1300	90	570
	M2 Cell 212	40	1150	40	920							M1 Cell 311	70	1360	60	410
	M2 Cell 221	40	1150	40	920							M1 Cell 321	70	1370	70	390
	M2 Cell 222	40	1150	40	920							M1 Cell 322	70	1370	70	390
	M2 Cell 311	40	1270	50	630							M1 Cell 411	110	1200	160	440
	M2 Cell 312	40	1270	50	630							M1 Cell 412	110	1200	160	440
	M2 Cell 321	40	1120	60	770							M1 Cell 413	110	1200	160	440
	M2 Cell 322	40	1120	60	770							M2 Cell 11	1260	320
	M2 Cell 411	40	1150	40	70							M2 Cell 211	100	1200	110	1420
	M2 Cell 412	40	1150	40	70							M2 Cell 212	100	1200	110	1420	40
	M2 Cell 42	40	600									M2 Cell 221	100	1300	100	1260	30
	M2 Cell 511	40	1360	30								M2 Cell 222	100	1300	100	1290
	M2 Cell 52	40	330									M2 Cell 311	90	1420	110	790
	M2 Cell 61	40	420									M2 Cell 312	90	1420	110	790
	M2 Cell 62	40	480									M2 Cell 321	90	1580	230	510
	M2 Cell 711	50	1360	40	690							M2 Cell 322	90	1580	230	510
	M2 Cell 712	50	1360	40	690							M2 Cell 411	50	1420	60	160
	M2 Cell 721	50	1140	40	80							M2 Cell 412	50	1420	60	160
	M2 Cell 722	50	1140	40	80							M2 Cell 421	50	1540	70	50
	M2 Cell 81	40	1660	40								M2 Cell 422	50	1540	70	50
	M2 Cell 821	40	1120	40	890							M2 Cell 511	80	1180	110	250
	M2 Cell 822	40	1120	40	890							M2 Cell 512	80	1180	110	250
	M2 Cell 911	40	1660	40	290							M2 Cell 52	80	1540
	M2 Cell 912	40	1660	40	290							M3 Cell 11	70	1700
	M2 Cell 921	40	1300	30	660							M3 Cell 12	70	1700
	M2 Cell 922	40	1300	30	660							M3 Cell 21	150	1710
	M2 Cell 10.11	30	1170	30	970							M3 Cell 22	150	1710
	M2 Cell 10.12	30	1170	30	970							M3 Cell 31	60	510
	M2 Cell 10.2	30	1220	30								M3 Cell 321	60	1180	160	720
	M2 Cell 11.11	30	1230	40	750							M3 Cell 322	60	1180	160	720
	M2 Cell 11.12	30	1230	40	750							M3 Cell 41	220	1100
	M2 Cell 11.21	30	1350	40	630							M4 Cell 111	60	1200	60	670
	M2 Cell 11.22	30	1350	40	630							M4 Cell 112	60	1200	60	670
	M2 Cell 12.11	40	1340	30	230							M4 Cell 121	60	1060	60	840
	M2 Cell 12.12	40	1340	30	230							M4 Cell 122	60	1060	60	840
	M2 Cell 12.21	40	1320	50	230							M4 Cell 311	80	1230	70	690
	M2 Cell 12.22	40	1320	50	230							M4 Cell 321	80	1450	60	540
	M2 Cell 13.11	40	1350	30	110							M4 Cell 322	80	1450	60	540
	M2 Cell 13.12	40	1350	30	110							M4 Cell 411	70	1090	70	520
	M2 Cell 13.2	40	1200	30								M4 Cell 412	70	1090	70	520
												M4 Cell 421	70	1140	80	460
												M4 Cell 422	70	1140	80	460
Exp_3	M1 Cell 111	40	1230	110	900							M4 Cell 511	70	1280	50	300
	M1 Cell 112	40	1230	110	900							M4 Cell 512	70	1280	50	300
	M1 Cell 121	40	1240	150	830							M4 Cell 521	70	1130	80	420
	M1 Cell 122	40	1240	150	830							M4 Cell 522	70	1130	80	420
	M1 Cell 211	40	1320	110	1240	70						M4 Cell 61	280	1540
	M1 Cell 212	40	1320	110	1310							M4 Cell 62	280	780
	M1 Cell 221	40	1410	160	1170							M4 Cell 711	50	1330	90	1260
	M1 Cell 222	40	1410	160	1170							M4 Cell 712	50	1330	90	1260
	M1 Cell 311	170	1280	120	550							M4 Cell 721	50	1170	90	1420
	M1 Cell 312	170	1280	120	550							M4 Cell 722	50	1170	90	1420
	M1 Cell 321	170	1270	130	550							M5 Cell 111	100	1350	140	60
	M1 Cell 322	170	1270	130	550							M5 Cell 112	100	1350	140	60
	M2 Cell 111	140	1340	50	930							M5 Cell 121	100	1250	240	60
	M2 Cell 112	140	1340	50	930							M5 Cell 122	100	1250	240	60
	M2 Cell 121	140	1440	110	770							M5 Cell 21	70	1460	20
	M2 Cell 21	600	560									M5 Cell 22	70	1480
	M2 Cell 22	600	560									M5 Cell 311	120	1440	100	1210
	M2 Cell 31	80	1400									M5 Cell 312	120	1440	100	1210
	M2 Cell 32	80	1400									M5 Cell 321	120	2160	110	480
	M3 Cell 211	90	1060	90	530							M5 Cell 322	120	2160	110	480
	M3 Cell 212	90	1060	90	530							M5 Cell 41	110	110
	M3 Cell 221	90	1410	110	160							M5 Cell 421	110	1350	150	350
	M3 Cell 222	90	1410	110	160							M5 Cell 422	110	1350	150	350
	M3 Cell 223	90	1410	110	160							M6 Cell 211	80	1370	70	190
	M3 Cell 611	50	1230	130	710							M6 Cell 212	80	1370	70	190
	M3 Cell 612	50	1230	130	710							M6 Cell 22	80	540
	M3 Cell 621	50	1160	50	860							M6 Cell 31	80	1440	140
	M3 Cell 622	50	1160	50	860							M6 Cell 321	80	1190	190	200
	M3 Cell 7111	60	1230	70	1020	130	120					M6 Cell 322	80	1190	190	200
	M3 Cell 7112	60	1230	70	1020	130	120					M6 Cell 41	90	1680
	M3 Cell 712	60	1230	70	950							M6 Cell 42	90	1570	110
	M3 Cell 721	60	1220	80	1220	50						M6 Cell 51	50	1740
	M3 Cell 722	60	1220	80	1270							M6 Cell 61	40	1420
	M4 Cell 1111	40	1140	60	1140	70	350					M6 Cell 62	40	1420
	M4 Cell 1112	40	1140	60	1140	70	350					M7 Cell 31	230	200
	M4 Cell 1121	40	1140	60	1200	80	260					M7 Cell 32	230	350
	M4 Cell 1122	40	1140	60	1200	80	260					M7 Cell 41	70	30
	M4 Cell 121	40	1230	90	1290	60						M7 Cell 42	70	30
	M4 Cell 1221	40	1230	90	1090	50	260					M7 Cell 51	80	960
	M4 Cell 1222	40	1230	90	1090	50	260					M7 Cell 52	80	960
	M4 Cell 211	180	1240	110	80							M7 Cell 61	1560
	M4 Cell 212	180	1240	110	80							M7 Cell 711	60	1020	160	650
	M4 Cell 22	180	1430									M7 Cell 712	60	1020	160	650
	M4 Cell 311	50	1190	50	840							M7 Cell 721	60	1000	130	710
	M4 Cell 312	50	1190	50	840							M7 Cell 722	60	1000	130	710
	M4 Cell 321	50	1120	60	900							M7 Cell 811	170	1280	120	170
	M4 Cell 322	50	1120	60	140							M7 Cell 812	170	1280	120
	M5 Cell 111	40	1350	40	470							M7 Cell 91	90	1320
	M5 Cell 112	40	1350	40	470							M7 Cell 921	90	1630	140	980
	M5 Cell 121	40	1830	30								M7 Cell 922	90	1630	140	980
	M5 Cell 211	110	1360	90	1220
	M5 Cell 212	110	1360	90	1220
	M5 Cell 221	110	1220	60	1390						Exp_4	M1 Cell 1111	40	1410	40	1080	40	300
	M5 Cell 2221	110	1220	60	1300	60	30					M1 Cell 1112	40	1410	40	1080	40	300
	M5 Cell 2222	110	1220	60	1300	60	30					M1 Cell 1121	40	1410	40	1110	30
	M5 Cell 311	50	1460	60	320							M1 Cell 1211	40	1150	50	1240	80	170
	M5 Cell 312	50	1460	60	320							M1 Cell 1212	40	1150	50	1240	80	170
	M5 Cell 321	50	1280	100	420							M1 Cell 1221	40	1150	50	1170	110	210
	M5 Cell 322	50	1280	100	420							M1 Cell 1222	40	1150	50	1170	110	210
	M5 Cell 411	160	1280	170	100							M1 Cell 2111	50	1200	80	1190	100	140
	M5 Cell 412	160	1280	170	100							M1 Cell 2112	50	1200	80	1190	100	140
	M5 Cell 421	160	1290	120	140							M1 Cell 2121	50	1200	80	1330	100
	M5 Cell 422	160	1290	120	140							M1 Cell 2211	50	1230	60	1230	90	100
	M5 Cell 51	170	1370	310								M1 Cell 2212	50	1230	60	1230	90	100
	M5 Cell 521	170	1470	120	90							M1 Cell 2221	50	1230	60	1250	130	40
	M5 Cell 522	170	1470	120	90							M1 Cell 2222	50	1230	60	1250	130	40
	M5 Cell 611	40	1290	110	560							M1 Cell 3111	40	1240	50	1070	50	420
	M5 Cell 621	40	1160	120	680							M1 Cell 3112	40	1240	50	1070	50	420
	M5 Cell 622	40	1160	120	680							M1 Cell 3121	40	1240	50	1220	40	280
	M5 Cell 71	160	1280									M1 Cell 3122	40	1240	50	1220	40	280
	M5 Cell 811	60	1410	120	1280							M1 Cell 321	40	1330	40	800
	M5 Cell 812	60	1410	120	1280							M1 Cell 322	40	1330	40	280
	M5 Cell 821	60	1390	50	1300							M2 Cell 21	80	1650
	M5 Cell 822	60	1390	50	500							M2 Cell 22	80	1650
	M6 Cell 11	50	1140	110	910							M2 Cell 311	50	1060	50	1310	40
	M6 Cell 12	50	1140	110	910							M2 Cell 3121	50	1060	50	1200	50	90
	M6 Cell 211	40	1320	40	1380							M2 Cell 3122	50	1060	50	1200	50	90
	M6 Cell 212	40	1320	40	1380							M2 Cell 321	50	1370	60	1030
	M6 Cell 221	40	1400	80	1080							M2 Cell 322	50	1370	60	1030
	M6 Cell 222	40	1400	80	1260							M2 Cell 411	50	1450	50	310
	M6 Cell 31	60	550									M2 Cell 412	50	1450	50	310
	M6 Cell 321	60	1440	180	310							M2 Cell 421	50	1470	40	290
	M6 Cell 322	60	1440	180	310							M2 Cell 422	50	1470	40	290
	M6 Cell 51	60	1150									M2 Cell 511	50	1210	40	700
	M6 Cell 52	60	1190									M2 Cell 512	50	1210	40	700
	M6 Cell 71	190	2650									M2 Cell 521	50	1230	60	600
	M6 Cell 72	190	2650									M2 Cell 522	50	1230	60	600
	M7 Cell 111	80	1380	70	580							M2 Cell 611	70	1100	40	30
	M7 Cell 112	80	1380	70	580							M2 Cell 612	70	1100	40	30
	M7 Cell 121	80	1410	90	530							M2 Cell 6211	70	1070	50	1200	50	30
	M7 Cell 122	80	1410	90	530							M2 Cell 6212	70	1070	50	1200	50	30
	M7 Cell 211	60	1510	90	300							M2 Cell 622	70	1070	50	1290
	M7 Cell 212	60	1510	90	300							M3 Cell 111	70	1940	60	800
	M7 Cell 22	60	1230									M3 Cell 112	70	1940	60	800
	M7 Cell 411	90	1350	50	390							M3 Cell 121	70	1630	60	1110
	M7 Cell 412	90	1350	50	390							M3 Cell 122	70	1630	60	1110
	M7 Cell 421	90	1350									M3 Cell 211	40	1350	40	1050
	M7 Cell 511	50	1230	100	920							M3 Cell 212	40	1350	40	1050
	M7 Cell 512	50	1230	100	920							M3 Cell 22	40	1320	30
	M7 Cell 521	50	1280	50	920							M3 Cell 311	80	1460	50	970
	M7 Cell 522	50	1280	50	920							M3 Cell 312	80	1460	50	970
	M7 Cell 611	80	1120	70	1000							M3 Cell 32	80	1270	30
	M7 Cell 612	80	1120	70	1000							M3 Cell 411	60	1310	40	410
	M7 Cell 62	80	550									M3 Cell 412	60	1310	40	410
												M3 Cell 421	60	1310	50	400
												M3 Cell 422	60	1310	50	400
Exp_4	M1 Cell 111	50	1100	100	130							M3 Cell 511	50	1400	50	400
	M1 Cell 1121	50	1100	100	1100	50	460					M3 Cell 512	50	1400	50	400
	M1 Cell 1122	50	1100	100	1100	50	460					M3 Cell 521	50	1310	40	500
	M1 Cell 1211	50	1150	90	1230	90	260					M3 Cell 522	50	1310	40	500
	M1 Cell 1212	50	1150	90	1230	90	260
	M1 Cell 122	50	1150	90	1580
	M1 Cell 2111	50	1130	50	1190	50	110
	M1 Cell 2112	50	1130	50	1190	50	110
	M1 Cell 2121	50	1130	50	1100	40	210
	M1 Cell 2122	50	1130	50	1100	40	210
	M1 Cell 2211	50	1070	50	1050	50	310
	M1 Cell 2212	50	1070	50	1050	50	310
	M1 Cell 2221	50	1070	50	1090	60	260
	M1 Cell 2222	50	1070	50	1090	60	260
	M1 Cell 3111	40	1070	70	1130	40	140
	M1 Cell 3112	40	1070	70	1130	40	140
	M1 Cell 3121	40	1070	70	1210	50	50
	M1 Cell 3122	40	1070	70	1210	50	50
	M1 Cell 3211	40	990	40	1230	50	140
	M1 Cell 3212	40	990	40	1230	50	140
	M1 Cell 3221	40	990	40	1130	50	240
	M1 Cell 411	60	1200	60	850
	M1 Cell 412	60	1200	60	850
	M1 Cell 42	60	1200
	M2 Cell 111	60	1230	60	1080
	M2 Cell 112	60	1230	60	1080
	M2 Cell 121	60	1160	40	1170
	M2 Cell 122	60	1160	40	1170	5
	M2 Cell 211	50	1080	50	1170	40
	M2 Cell 212	50	1080	50	1210
	M2 Cell 221	50	1270	50	1020
	M2 Cell 222	50	1270	50	1020
	M2 Cell 311	60	990	50	1070	20
	M2 Cell 312	60	990	50	1180	20
	M2 Cell 321	60	1030	50	1330	30
	M2 Cell 322	60	1030	50	1360
	M2 Cell 4111	120	970	70	1140	80	360
	M2 Cell 4112	120	970	70	1140	80	360
	M2 Cell 4121	120	970	70	1220	50	310
	M2 Cell 4122	120	970	70	1220	50	310
	M2 Cell 4211	120	1020	70	1160	80	290
	M2 Cell 4212	120	1020	70	1160	80	290
	M2 Cell 4221	120	1020	70	1150	80	300
	M2 Cell 4222	120	1020	70	1150	80	300
	M2 Cell 5111	80	1100	70	950	70	320
	M2 Cell 5112	80	1100	70	950	70	320
	M2 Cell 512	80	1100	70	1020
	M2 Cell 521	80	1090	80	1250	90
	M2 Cell 522	80	1090	80	1100
	M2 Cell 611	40	1200	40	890
	M2 Cell 612	40	1200	40	890
	M2 Cell 621	40	1250	70	810
	M2 Cell 622	40	1250	70	810
	M2 Cell 711	40	1200	50	810
	M2 Cell 712	40	1200	50	810
	M2 Cell 721	40	1280	70	710
	M2 Cell 722	40	1280	70	710
	M2 Cell 8111	80	970	70	1300	60	180
	M2 Cell 8112	80	970	70	1300	60	180
	M2 Cell 8121	80	970	70	1240	80	220
	M2 Cell 8122	80	970	70	1240	80	220
	M2 Cell 82	80	1150	40
	M3 Cell 111	40	1290	70	480
	M3 Cell 112	40	1290	70	480
	M3 Cell 121	40	1390	50	400
	M3 Cell 122	40	1390	50	400
	M3 Cell 211	30	1120	50	860
	M3 Cell 212	30	1120	50	860
	M3 Cell 221	30	1180	60	790
	M3 Cell 222	30	1180	60	790
	M3 Cell 311	60	1110	60	920
	M3 Cell 312	60	1110	60	920
	M3 Cell 321	60	1140	50	880
	M3 Cell 322	60	1140	50	880
	M3 Cell 4111	40	950	50	1050	50	40
	M3 Cell 4112	40	950	50	1050	50	40
	M3 Cell 4121	40	950	50	1000	70	70
	M3 Cell 4122	40	950	50	1000	70	70
	M3 Cell 421	40	1050	50	1040
	M3 Cell 422	40	1050	50	880
	M3 Cell 511	50	1160	60	780
	M3 Cell 512	50	1160	60	780
	M3 Cell 521	50	1180	60	760
	M3 Cell 522	50	1180	60	760

## Sheet: Fig.2C
Individual data point values of time-lapse experiments of unsynchronized Hela-GFP-H2B cells; related to the graph in Figure 2C
Normal Mitosis
Defective Mitosis
siCTL										siBAG3_1									siBAG3_2
		1. Mitotic event		2. Mitotic event		3. Mitotic event					1. Mitotic event		2. Mitotic event		3. Mitotic event					1. Mitotic event		2. Mitotic event		3. Mitotic event
	Cell ID	Mitosis	Cytokinesis+	Mitosis	Cytokinesis+	Mitosis	Cytokinesis+			Cell ID	Mitosis	Cytokinesis+	Mitosis	Cytokinesis+	Mitosis	Cytokinesis+			Cell ID	Mitosis	Cytokinesis+	Mitosis	Cytokinesis+	Mitosis	Cytokinesis+
			Interphase		Interphase		Interphase					Interphase		Interphase		Interphase					Interphase		Interphase		Interphase
		[min]	[min]	[min]	[min]	[min]	[min]				[min]	[min]	[min]	[min]	[min]	[min]				[min]	[min]	[min]	[min]	[min]	[min]
Exp_5	S1 Cell 111	60	1040	70	460				Exp_5	S8 Cell 11	90	1150	70					Exp_2	M1 Cell 111	50	1320	70	140
	S1 Cell 112	60	1040	70	460					S8 Cell 121	90	1080	80	60					M1 Cell 112	50	1320	70	140
	S1 Cell 121	60	1120	50	420					S8 Cell 122	90	1080	80	60					M1 Cell 121	50	1310	80	140
	S1 Cell 122	60	1120	50	420					S8 Cell 21	140	1080							M1 Cell 122	50	1310	80	140
	S1 Cell 211	40	940	40	10					S8 Cell 411	70	1310	80	210					M1 Cell 21	70	1440	20
	S1 Cell 212	40	940	40	10					S8 Cell 412	70	1310	80	320					M1 Cell 22	70	1440	70
	S1 Cell 22	40	990							S8 Cell 421	70	1330	70	310					M1 Cell 311	60	1170	60	500
	S1 Cell 311	50	910	80	80					S8 Cell 422	70	1330	70	310					M1 Cell 312	60	1170	60	500
	S1 Cell 312	50	910	80	80					S8 Cell 61	90	410							M1 Cell 321	60	1170	60	500
	S1 Cell 32	50	1020	70						S8 Cell 62	90	410							M1 Cell 322	60	1170	60	500
	S1 Cell 411	30	940	30	550					S8 Cell 71	70	950							M1 Cell 411	60	1190	90	410
	S1 Cell 412	30	940	30	550					S8 Cell 72	70	950							M1 Cell 412	60	1190	90	410
	S1 Cell 421	30	1000	40	460					S8 Cell 811	130	890	80	180					M1 Cell 421	60	1200	80	410
	S1 Cell 422	30	1000	40	460					S8 Cell 812	130	890	80	180					M1 Cell 422	60	1200	80	410
	S1 Cell 51	30	270							S8 Cell 821	130	1050	70	30					M1 Cell 511	60	1130	60	500
	S1 Cell 521	30	990	40	440					S8 Cell 822	130	1050	70	30					M1 Cell 512	60	1130	60	500
	S1 Cell 522	30	990	40	440					S8 Cell 91	50	110							M1 Cell 521	60	1290	50	350
	S1 Cell 61	40	940	30						S8 Cell 921	50	1120	60	140					M1 Cell 522	60	1290	50	350
	S1 Cell 621	40	940	40	490					S8 Cell 922	50	1120	60	140					M1 Cell 61	60	1950
	S1 Cell 622	40	940	40	490					S8 Cell 10.11	70	1080	50	440					M1 Cell 621	60	1630	40	300
	S1 Cell 711	90	820	60	540					S8 Cell 10.12	70	1080	50	440					M1 Cell 622	60	1630	40	300
	S1 Cell 712	90	820	60	540					S8 Cell 10.21	70	1110	90	370					M1 Cell 711	40	1340	40	450
	S1 Cell 721	90	870	30	520					S8 Cell 10.22	70	1110	90	370					M1 Cell 712	40	1340	40	450
	S1 Cell 722	90	870	30	520					S9 Cell 11	140	710							M1 Cell 72	40	1250
	S1 Cell 11.11	30	960	30	120					S9 Cell 12	140	1050							M1 Cell 811	50	1090	60	830
	S1 Cell 11.12	30	960	30	120					S9 Cell 211	40	1060	40	590					M1 Cell 812	50	1090	60	830
	S1 Cell 11.21	30	1000	30	70					S9 Cell 212	40	1060	40	590					M1 Cell 821	50	1140	60	780
	S1 Cell 11.22	30	1000	30	70					S9 Cell 221	40	1080	40	570					M1 Cell 822	50	1140	60	780
	S1 Cell 12.1	30	950							S9 Cell 222	40	1080	40	570					M2 Cell 111	40	1470	80	730
	S1 Cell 12.2	30	950							S9 Cell 31	80	1260							M2 Cell 112	40	1470	80	730
	S1 Cell 13.1	30	850							S9 Cell 32	80	1260							M2 Cell 12	40	770
	S1 Cell 13.2	30	850							S9 Cell 33	80	1260							M2 Cell 211	40	1220	50	1050
	S2 Cell 111	40	920	40	480					S9 Cell 411	110	1030	80	160					M2 Cell 212	40	1220	50	1050
	S2 Cell 112	40	920	40	480					S9 Cell 412	110	1030	80	160					M2 Cell 221	40	1320	50	960
	S2 Cell 121	40	980	50	410					S9 Cell 42	110	1270							M2 Cell 222	40	1320	50	960
	S2 Cell 122	40	980	50	410					S9 Cell 511	120	970	60	450					M2 Cell 311	60	1250	60	820
	S2 Cell 211	30	810	30	830					S9 Cell 512	120	970	60	450					M2 Cell 312	60	1250	60	820
	S2 Cell 212	30	810	30	830					S9 Cell 521	120	1360	100	30					M2 Cell 321	40	1330	50	750
	S2 Cell 221	30	1170	60	440					S9 Cell 711	30	1050	50	620					M2 Cell 322	40	1330	50	750
	S2 Cell 222	30	1170	60	440					S9 Cell 712	30	1050	50	620					M2 Cell 41	40	1250
	S2 Cell 311	30	880	30	370					S9 Cell 721	30	1080	80	560					M2 Cell 421	40	1240	50	750
	S2 Cell 312	30	880	30	370					S9 Cell 722	30	1080	80	560					M2 Cell 422	40	1240	50	750
	S2 Cell 321	30	950	50	280					S9 Cell 811	40	1140	50	680					M2 Cell 5111	60	1120	70	1080	60	340
	S2 Cell 322	30	950	50	280					S9 Cell 812	40	1140	50	680					M2 Cell 5112	60	1120	70	1080	60	340
	S2 Cell 411	20	970	40	260					S9 Cell 821	40	1080	70	720					M2 Cell 5121	60	1120	70	1080	60	340
	S2 Cell 412	20	970	40	260					S9 Cell 822	40	1080	70	720					M2 Cell 5122	60	1120	70	1080	60	340
	S2 Cell 421	20	1010	30	230					S9 Cell 911	50	1060	50	300					M2 Cell 5211	60	940	40	1070	40	580
	S2 Cell 422	20	1010	30	230					S9 Cell 912	50	1060	50	300					M2 Cell 5212	60	940	40	1070	40	580
	S2 Cell 511	40	1500	40	90					S9 Cell 921	50	1170	50	190					M2 Cell 5221	60	940	40	1090	50	550
	S2 Cell 512	40	1500	40	90					S9 Cell 922	50	1170	50	190					M2 Cell 5222	60	940	40	1090	50	550
	S2 Cell 521	40	960	50	630					S9 Cell 11.1	40	430							M2 Cell 6111	50	1150	40	1150	70	280
	S2 Cell 522	40	960	50	630					S9 Cell 11.21	40	1330	50	490					M2 Cell 6112	50	1150	40	1150	70	280
	S2 Cell 611	60	830	60	570					S9 Cell 11.22	40	1330	50	490					M2 Cell 6121	50	1150	40	1060	50	390
	S2 Cell 612	60	830	60	570					S10 Cell 11	90	1120	180						M2 Cell 6122	50	1150	40	1060	50	390
	S2 Cell 621	60	960	40	460					S10 Cell 12	90	1300							M2 Cell 6211	50	1050	70	980	50	540
	S2 Cell 622	60	960	40	460					S10 Cell 211	50	1180	60	620					M2 Cell 6212	50	1050	70	980	50	540
	S2 Cell 71	50	1000	80						S10 Cell 212	50	1180	60	620					M2 Cell 6221	50	1050	70	1220	70	280
	S2 Cell 72	50	1090							S10 Cell 221	50	1340	70	450					M2 Cell 6222	50	1050	70	1220	70	280
	S3 Cell 311	30	1200	50						S10 Cell 222	50	1340	70	450					M3 Cell 11	300	1010
	S3 Cell 312	30	1200	50						S10 Cell 311	60	1110	80	60					M3 Cell 12	300	890
	S3 Cell 32	30	1310							S10 Cell 312	60	1110	80	60					M3 Cell 211	70	1470	140	880
	S3 Cell 411	30	400							S10 Cell 321	60	1130	120						M3 Cell 212	70	1470	140	880
	S3 Cell 421	30	1000	50	300					S10 Cell 322	60	1130	120						M3 Cell 221	70	1540	100	850
	S3 Cell 422	30	1000	50	300					S10 Cell 411	90	1300	50	280					M3 Cell 222	70	1540	100	850
	S3 Cell 511	30	1030	30	310					S10 Cell 412	90	1300	50	280					M3 Cell 311	200	1620	160	120
	S3 Cell 512	30	1030	30	310					S10 Cell 42	90	1630							M3 Cell 312	200	1620	160	120
	S3 Cell 521	30	1070	40	260					S10 Cell 51	50	1260							M3 Cell 32	200	1530	370
	S3 Cell 522	30	1070	40	260					S10 Cell 52	50	180							M3 Cell 4	740
	S3 Cell 611	30	940	20	250					S10 Cell 61	50	1050							M3 Cell 511	40	1230	60	710
	S3 Cell 612	30	940	20	250					S10 Cell 71	100	1020							M3 Cell 512	40	1230	60	710
	S3 Cell 62	30	1010	30						S10 Cell 72	100	1020							M3 Cell 521	40	1300	30	660
	S3 Cell 71	30	980							S10 Cell 81	140	1030							M3 Cell 522	40	1300	30	660
	S3 Cell 72	30	980							S10 Cell 82	140	1030							M3 Cell 611	80	1030	50	860
	S3 Cell 81	30	960							S11 Cell 11	60	1310	130	450					M3 Cell 612	80	1030	50	860
	S3 Cell 82	30	1070							S11 Cell 21	50	240							M3 Cell 621	80	1200	50	690
	S3 Cell 911	40	950	50	30					S11 Cell 221	50	1170	80	610					M3 Cell 622	80	1200	50	690
	S3 Cell 912	40	950	50	30					S11 Cell 222	50	1170	80	610					M3 Cell 71	290	580
	S3 Cell 92	40	1030							S11 Cell 31	40	1110	70	630					M3 Cell 72	290	580
	S3 Cell 10.11	40	890	50	110					S11 Cell 32	40	1110	70	630					M4 Cell 11	50	1220
	S3 Cell 10.12	40	890	50	110					S11 Cell 33	40	1110	70	630					M4 Cell 121	50	1240	50	610
	S3 Cell 10.21	40	1050							S11 Cell 411	60	1060	50	740					M4 Cell 122	50	1240	50	610
	S3 Cell 11.11	30	940	30	20					S11 Cell 412	60	1060	50	740					M4 Cell 2	520
	S3 Cell 11.12	30	940	30	20					S11 Cell 421	60	1130	40	680					M4 Cell 31	50	80
	S3 Cell 11.2	30	990							S11 Cell 422	60	1130	40	680					M4 Cell 321	50	1180	60	30
	S3 Cell 12.1	50	890	20						S12 Cell 11	40	730							M4 Cell 322	50	1180	60	90
	S3 Cell 12.2	50	910							S12 Cell 12	40	730							M4 Cell 411	80	1320	70	40
	S4 Cell 111	40	900	80	20					S12 Cell 21	50	930							M4 Cell 412	80	1320	70	40
	S4 Cell 112	40	900	80	20					S12 Cell 22	50	930							M4 Cell 421	80	1350	100	20
	S4 Cell 121	40	940	40	560					S12 Cell 311	110	1200	50	510					M4 Cell 422	80	1350	100	20
	S4 Cell 122	40	940	40	560					S12 Cell 312	110	1200	50	510					M4 Cell 51	150	640
	S4 Cell 211	40	1080	50	110					S12 Cell 321	110	1260	110	390					M4 Cell 52	150	1060
	S4 Cell 212	40	1080	50	110					S12 Cell 322	110	1260	110	390					M4 Cell 61	130	1130
	S4 Cell 221	40	1090	60	90					S12 Cell 61	110	560							M4 Cell 62	130	1130
	S4 Cell 311	30	1040	70	90					S12 Cell 62	110	560							M4 Cell 71	110	930
	S4 Cell 312	30	1040	70	90					S12 Cell 71	50	500							M4 Cell 72	110	930
	S4 Cell 321	30	1090	50	60					S12 Cell 72	50	500							M4 Cell 811	100	1570	140	520
	S4 Cell 322	30	1090	50	60					S13 Cell 211	50	1070	60	290					M4 Cell 812	100	1570	140	520
	S4 Cell 511	40	1030	50	710					S13 Cell 212	50	1070	60	290					M4 Cell 821	100	1720	200	310
	S4 Cell 512	40	1030	50	710					S13 Cell 221	50	1150	80	190					M4 Cell 822	100	1720	200	310
	S4 Cell 521	40	1150	40	590					S13 Cell 222	50	1150	80	190					M4 Cell 911	50	1270	40	770
	S4 Cell 522	40	1150	40	590					S13 Cell 31	70	40							M4 Cell 912	50	1270	40	770
	S4 Cell 611	30	1030	40	560					S13 Cell 32	70	600							M4 Cell 921	50	1350	60	670
	S4 Cell 612	30	1030	40	560					S13 Cell 41	90	350							M4 Cell 922	50	1350	60	670
	S4 Cell 621	30	1120	50	460					S13 Cell 42	90	350							M4 Cell 10.1	50	370
	S4 Cell 622	30	1120	50	460					S13 Cell 511	40	1240	60	320					M4 Cell 10.21	50	1340	50	310
	S4 Cell 71	50	980							S13 Cell 512	40	1240	60	320					M4 Cell 10.22	50	1340	50	310
	S4 Cell 72	50	980							S13 Cell 521	40	1460	90	70					M4 Cell 11.1	40	1380
	S4 Cell 81	40	1000	30						S13 Cell 522	40	1460	90	70					M4 Cell 11.21	40	1460	40	370
	S4 Cell 82	40	1010	60						S13 Cell 61	60	720							M4 Cell 11.22	40	1460	40	370
	S4 Cell 911	40	890	40	90					S13 Cell 62	60	720							M4 Cell 12.11	40	1390	40	660
	S4 Cell 912	40	890	40	90					S13 Cell 711	60	1260	60	320					M4 Cell 12.12	40	1390	40	660
	S4 Cell 921	40	910	40	70					S13 Cell 712	60	1260	60	320					M4 Cell 12.2	40	1390	40
	S4 Cell 922	40	910	40	70					S13 Cell 721	60	1370	60	120					M4 Cell 13.11	250	1760	90	10
	S4 Cell 10.11	40	890	40	60					S13 Cell 722	60	1370	60	120					M4 Cell 13.12	250	1760	90	10
	S4 Cell 10.12	40	890	40	60					S13 Cell 81	210	90							M4 Cell 13.2	250	1610
	S4 Cell 10.2	40	950	40						S13 Cell 82	210	860							M4 Cell 14.1	690	320
	S5 Cell 111	40	890	50	560					S13 Cell 91	60	1000							M4 Cell 14.2	690	840
	S5 Cell 112	40	890	50	480					S13 Cell 92	60	1000							M4 Cell 15	1220
	S5 Cell 121	40	1000	30						S13 Cell 10.11	80	1160	250	270					M5 Cell 311	50	1110	50	1040
	S5 Cell 211	80	860	50	840					S13 Cell 10.12	80	1160	250	270					M5 Cell 312	50	1110	50	1040
	S5 Cell 212	80	860	50	840					S13 Cell 10.21	80	1350	80	240					M5 Cell 321	50	1090	40	1070
	S5 Cell 221	80	920	60	770					S13 Cell 10.22	80	1350	80	240					M5 Cell 322	50	1090	40	1070
	S5 Cell 222	80	920	60	770					S13 Cell 11.1	40	990							M5 Cell 41	540	200
	S5 Cell 311	40	1050	50	340					S13 Cell 11.2	40	990							M5 Cell 9	710
	S5 Cell 312	40	1050	50	340					S13 Cell 12.1	50	40							M5 Cell 10.1	40	1440
	S5 Cell 321	40	1130	50	260					S13 Cell 12.2	50	1110							M5 Cell 10.2	40	1440
	S5 Cell 322	40	1130	50	260					S14 Cell 11	80	1280
	S5 Cell 411	50	880	40	930					S14 Cell 21	60	1170
	S5 Cell 412	50	880	40	930					S14 Cell 22	60	1170
	S5 Cell 421	50	920	50	840					S14 Cell 31	200	660
	S5 Cell 422	50	920	50	840					S14 Cell 32	200	660
	S5 Cell 511	90	970	40	300					S14 Cell 41	170	740
	S5 Cell 512	90	970	40	300					S14 Cell 42	170	740
	S5 Cell 521	90	980	100	230					S14 Cell 71	40	1170
	S5 Cell 522	90	980	100	230					S14 Cell 72	40	1170
	S5 Cell 711	50	970	30	450					S14 Cell 811	50	1120	50	100
	S5 Cell 712	50	970	30	450					S14 Cell 812	50	1120	50	100
	S5 Cell 721	50	980	30	370					S14 Cell 82	50	1080
	S5 Cell 722	50	980	30	370
	S6 Cell 111	40	940	50	670
	S6 Cell 112	40	940	50	670				Exp_1	S8 Cell 11	80	1370
	S6 Cell 121	40	980	60	630					S8 Cell 12	80	1370
	S6 Cell 122	40	980	60	630					S8 Cell 21	80	1400
	S6 Cell 21	50	990	60	200					S8 Cell 22	80	1400	70
	S6 Cell 22	50	990	60	200					S8 Cell 311	60	1500	190	70
	S6 Cell 311	50	970	70	280					S8 Cell 312	60	1500	190	70
	S6 Cell 312	50	970	70	280					S8 Cell 321	60	1360	110	290
	S6 Cell 321	50	1000	60	260					S8 Cell 322	60	1360	110	290
	S6 Cell 322	50	1000	60	260					S8 Cell 411	60	1340	120	220
	S6 Cell 411	40	890	230	560					S8 Cell 412	60	1340	120	220
	S6 Cell 412	40	890	230	560					S8 Cell 421	60	1350	130	200
	S6 Cell 421	40	960	50	670					S8 Cell 422	60	1350	130	200
	S6 Cell 422	40	960	50	670					S8 Cell 511	40	2130	60	610
	S7 Cell 11	50	850							S8 Cell 512	40	2130	60	610
	S7 Cell 12	50	850							S8 Cell 52	40	2800
	S7 Cell 21	70	880							S8 Cell 61	70	670
	S7 Cell 22	70	880							S8 Cell 62	70	500
	S7 Cell 41	40	930							S8 Cell 71	50	1090
	S7 Cell 42	40	930							S8 Cell 72	50	1090
	S7 Cell 51	40	990	40						S8 Cell 81	210	1960
	S7 Cell 52	40	1010	20						S8 Cell 82	210	1960
	S7 Cell 611	60	820	60	180					S8 Cell 91	320	1940
	S7 Cell 612	60	820	60	180					S8 Cell 92	320	570
	S7 Cell 621	60	910	50	100					S9 Cell 11	360	1310
	S7 Cell 622	60	910	50	100					S9 Cell 21	80	1610
	S7 Cell 711	60	910	60	170					S9 Cell 22	80	1610
	S7 Cell 712	60	910	60	170					S9 Cell 311	80	1120	160	1130
	S7 Cell 721	60	1050	60	30					S9 Cell 312	80	1120	160	1130
	S7 Cell 722	60	1050	60	30					S9 Cell 321	80	1220	100	1020
	S7 Cell 811	50	890	60	170					S9 Cell 322	80	1220	100	1020
	S7 Cell 812	50	890	60	170					S9 Cell 411	70	1290	70	970
	S7 Cell 82	50	1090	30						S9 Cell 412	70	1290	70	970
	S7 Cell 91	50	1050	40						S9 Cell 421	70	1210	90	1030
	S7 Cell 92	50	1060	30						S9 Cell 422	70	1210	90	1030
	S7 Cell 11.11	40	800	70	620					S10 Cell 11	70	1720
	S7 Cell 11.12	40	800	70	620					S10 Cell 12	70	1720
	S7 Cell 11.21	40	840	50	600					S10 Cell 211	70	1690
	S7 Cell 11.22	40	840	50	600					S10 Cell 212	70	1690
	S7 Cell 12.11	40	820	40	560					S10 Cell 31	60	1770
	S7 Cell 12.12	40	820	40	560					S10 Cell 41	70	1630
	S7 Cell 12.21	40	960	40	420					S11 Cell 211	40	1260	40	1440
	S7 Cell 12.22	40	960	40	420					S11 Cell 212	40	1260	40	1440
	S7 Cell 13.1	130	970							S11 Cell 221	40	1230	50	1460
	S7 Cell 13.2	130	1240							S11 Cell 222	40	1230	50	1460
	S7 Cell 13.3	130	1570							S11 Cell 31	120	1210
										S11 Cell 41	140	760
										S11 Cell 42	140	760
Exp_1	S1 Cell 1111	50	1130	60	1140	50	230			S11 Cell 5111	40	1240	80	1290	120	20
	S1 Cell 1112	50	1130	60	1140	50	230			S11 Cell 5112	40	1240	80	1290	120	20
	S1 Cell 112	50	1130	60	1350	30				S11 Cell 5121	40	1240	80	1340	60	20
	S1 Cell 12	50	1080							S11 Cell 5122	40	1240	80	1340	60	20
	S1 Cell 211	40	1510	40	1060					S11 Cell 521	40	1230	70	1440
	S1 Cell 212	40	1510	40	1130					S11 Cell 522	40	1230	70	1440
	S1 Cell 2211	40	1210	60	130					S11 Cell 61	50	1490	90	600
	S1 Cell 2211	40	1210	60	130					S11 Cell 71	50	1840
	S1 Cell 222	40	1140	60	1160					S11 Cell 72	50	350
	S1 Cell 311	40	990	50	810					S11 Cell 81	50	1650
	S1 Cell 312	40	990	50	810					S11 Cell 82	50	1650
	S1 Cell 321	40	1010	50	790					S11 Cell 91	60	1270
	S1 Cell 322	40	1010	50	790					S11 Cell 921	60	1280	100	550
	S1 Cell 4111	40	1110	70	1060	60	30			S11 Cell 922	60	1280	100	550
	S1 Cell 4112	40	1110	70	1060	60	30			S11 Cell 10.11	80	1400	180	500
	S1 Cell 412	40	1110	70	1150					S11 Cell 10.12	80	1400	180	500
	S1 Cell 4211	40	1000	70	1080	60	120			S12 Cell 11	100	1530
	S1 Cell 4212	40	1000	70	1080	60	120			S12 Cell 12	100	1530
	S1 Cell 4221	40	1000	70	1130	50	70			S12 Cell 21	110	1410
	S1 Cell 4222	40	1000	70	1130	50	70			S12 Cell 22	110	1410
	S1 Cell 6111	40	920	60	1150	50	520			S12 Cell 311	60	1170	100	1460
	S1 Cell 6112	40	920	60	1150	50	520			S12 Cell 312	60	1170	100	1460
	S1 Cell 6121	40	920	60	1080	50	590			S12 Cell 321	60	1170	70	1440
	S1 Cell 6122	40	920	60	1080	50	590			S12 Cell 322	60	1220	70	1400	40
	S1 Cell 6211	40	1050	60	960	40	590			S12 Cell 411	90	1550
	S1 Cell 6212	40	1050	60	960	40	590			S12 Cell 511	90	1190	80	1350	20
	S1 Cell 6221	40	1050	60	990	50	550			S12 Cell 512	90	1190	80	1370
	S1 Cell 6222	40	1050	60	990	50	550			S12 Cell 521	90	1210	60	1360
	S1 Cell 7111	40	1240	50	1160	20				S12 Cell 61	40	1710
	S1 Cell 7121	40	1240	50	1080	60	20			S12 Cell 62	40	1710
	S1 Cell 7122	40	1240	50	1080	60	20			S12 Cell 711	150	1150	100	1120
	S1 Cell 7211	40	1110	50	1040	50	200			S12 Cell 712	150	1150	100	1120
	S1 Cell 7212	40	1110	50	1040	50	200			S12 Cell 721	150	1400	130	780
	S1 Cell 7221	40	1110	50	1160	50	80			S12 Cell 722	150	1400	130	780
	S1 Cell 7222	40	1110	50	1160	50	80			S12 Cell 81	320	1510	180	430
	S1 Cell 811	50	1110	30	550					S12 Cell 82	320	1510	180	190
	S1 Cell 812	50	1110	30						S13 Cell 1111	70	1090	80	1140	70	330
	S1 Cell 821	50	1110	40	800					S13 Cell 1112	70	1090	80	1140	70	330
	S1 Cell 822	50	1110	40						S13 Cell 1121	70	1090	80	1160	60	320
	S1 Cell 911	30	1220	40	770					S13 Cell 1122	70	1090	80	1160	60	320
	S1 Cell 912	30	1220	40						S13 Cell 1211	70	1080	60	1060	50	460
	S1 Cell 921	30	1260	40	730					S13 Cell 1212	70	1080	60	1060	50	460
	S1 Cell 922	30	1260	40	730					S13 Cell 1221	70	1080	60	1150	60	360
	S3 Cell 111	70	1000	70	910					S13 Cell 1222	70	1080	60	1150	60	360
	S3 Cell 112	70	1000	70	910					S13 Cell 211	60	1250	80	560
	S3 Cell 211	50	1000	80	800					S13 Cell 212	60	1250	80	560
	S3 Cell 2121	50	1000	80	800					S13 Cell 221	60	1010	60	820
	S3 Cell 221	50	1060	130	670					S13 Cell 222	60	1010	60	820
	S3 Cell 311	90	950	60	980					S13 Cell 411	40	1270	60	1250
	S3 Cell 312	90	950	60	980					S13 Cell 412	40	1270	60	1280
	S3 Cell 321	90	1070	90	830					S13 Cell 4211	40	1160	60	1210	100	50
	S3 Cell 322	90	1070	90	830					S13 Cell 4212	40	1160	60	1210	100	50
	S3 Cell 411	50	1010	50	880					S13 Cell 422	40	1160	60	1300	90
	S3 Cell 412	50	1010	50	930					S13 Cell 61	160	1620	70
	S3 Cell 421	50	1010	70	910					S13 Cell 62	160	1620	290
	S3 Cell 422	50	1010	70	910					S13 Cell 811	130	1670	180	290
	S3 Cell 5111	40	1080	40	1110	40	260			S13 Cell 812	130	1670	180	290
	S3 Cell 5112	40	1080	40	1110	40	260			S13 Cell 911	50	1410	70	480
	S3 Cell 5121	40	1080	40	1110	50	250			S13 Cell 912	50	1410	70	850
	S3 Cell 5122	40	1080	40	1110	50	250			S13 Cell 921	50	1380	110	840
	S3 Cell 5211	40	1120	40	1150	30	190			S13 Cell 922	50	1380	110	840
	S3 Cell 5212	40	1120	40	1150	30	190			S14 Cell 21	120	2450
	S3 Cell 5221	40	1120	40	1090	40	240			S14 Cell 22	120	510
	S3 Cell 5222	40	1120	40	1090	40	240			S14 Cell 411	60	1380	70	620
	S3 Cell 6111	40	1090	40	1080	30	330			S14 Cell 412	60	1380	70	620
	S3 Cell 6112	40	1090	40	1080	30	330			S14 Cell 421	60	1380	110	580
	S3 Cell 6121	40	1090	40	1170	50	220			S14 Cell 422	60	1380	110	580
	S3 Cell 6122	40	1090	40	1170	50	220			S14 Cell 511	70	1880	110	10
	S3 Cell 6211	40	1150	30	1040	40	270			S14 Cell 512	70	1880	110	10
	S3 Cell 6212	40	1150	30	1040	40	270			S14 Cell 52	70	1930
	S3 Cell 6221	40	1150	30	1150	40	160
	S3 Cell 6222	40	1150	30	1150	40	160
	S3 Cell 711	40	1130	50	430				Exp_3	M1 Cell 11	130	1630
	S3 Cell 712	40	1130	50	30					M1 Cell 12	130	1630
	S3 Cell 721	40	1150	50	280					M1 Cell 21	60	1900	60
	S3 Cell 722	40	1150	50	180					M1 Cell 22	60	1300	90	570
	S3 Cell 811	40	1070	40	1190					M1 Cell 311	70	1360	60	410
	S3 Cell 812	40	1070	40	1190					M1 Cell 321	70	1370	70	390
	S3 Cell 821	40	1110	50	1140					M1 Cell 322	70	1370	70	390
	S3 Cell 822	40	1110	50	1140					M1 Cell 411	110	1200	160	440
										M1 Cell 412	110	1200	160	440
										M1 Cell 413	110	1200	160	440
Exp_3	M1 Cell 111	40	1230	110	900					M2 Cell 11	1260	320
	M1 Cell 112	40	1230	110	900					M2 Cell 211	100	1200	110	1420
	M1 Cell 121	40	1240	150	830					M2 Cell 212	100	1200	110	1420	40
	M1 Cell 122	40	1240	150	830					M2 Cell 221	100	1300	100	1260	30
	M1 Cell 211	40	1320	110	1240	70				M2 Cell 222	100	1300	100	1290
	M1 Cell 212	40	1320	110	1310					M2 Cell 311	90	1420	110	790
	M1 Cell 221	40	1410	160	1170					M2 Cell 312	90	1420	110	790
	M1 Cell 222	40	1410	160	1170					M2 Cell 321	90	1580	230	510
	M1 Cell 311	170	1280	120	550					M2 Cell 322	90	1580	230	510
	M1 Cell 312	170	1280	120	550					M2 Cell 411	50	1420	60	160
	M1 Cell 321	170	1270	130	550					M2 Cell 412	50	1420	60	160
	M1 Cell 322	170	1270	130	550					M2 Cell 421	50	1540	70	50
	M2 Cell 111	140	1340	50	930					M2 Cell 422	50	1540	70	50
	M2 Cell 112	140	1340	50	930					M2 Cell 511	80	1180	110	250
	M2 Cell 121	140	1440	110	770					M2 Cell 512	80	1180	110	250
	M2 Cell 21	600	560							M2 Cell 52	80	1540
	M2 Cell 22	600	560							M3 Cell 11	70	1700
	M2 Cell 31	80	1400							M3 Cell 12	70	1700
	M2 Cell 32	80	1400							M3 Cell 21	150	1710
	M3 Cell 211	90	1060	90	530					M3 Cell 22	150	1710
	M3 Cell 212	90	1060	90	530					M3 Cell 31	60	510
	M3 Cell 221	90	1410	110	160					M3 Cell 321	60	1180	160	720
	M3 Cell 222	90	1410	110	160					M3 Cell 322	60	1180	160	720
	M3 Cell 223	90	1410	110	160					M3 Cell 41	220	1100
	M3 Cell 611	50	1230	130	710					M4 Cell 111	60	1200	60	670
	M3 Cell 612	50	1230	130	710					M4 Cell 112	60	1200	60	670
	M3 Cell 621	50	1160	50	860					M4 Cell 121	60	1060	60	840
	M3 Cell 622	50	1160	50	860					M4 Cell 122	60	1060	60	840
	M3 Cell 7111	60	1230	70	1020	130	120			M4 Cell 311	80	1230	70	690
	M3 Cell 7112	60	1230	70	1020	130	120			M4 Cell 321	80	1450	60	540
	M3 Cell 712	60	1230	70	950					M4 Cell 322	80	1450	60	540
	M3 Cell 721	60	1220	80	1220	50				M4 Cell 411	70	1090	70	520
	M3 Cell 722	60	1220	80	1270					M4 Cell 412	70	1090	70	520
	M4 Cell 1111	40	1140	60	1140	70	350			M4 Cell 421	70	1140	80	460
	M4 Cell 1112	40	1140	60	1140	70	350			M4 Cell 422	70	1140	80	460
	M4 Cell 1121	40	1140	60	1200	80	260			M4 Cell 511	70	1280	50	300
	M4 Cell 1122	40	1140	60	1200	80	260			M4 Cell 512	70	1280	50	300
	M4 Cell 121	40	1230	90	1290	60				M4 Cell 521	70	1130	80	420
	M4 Cell 1221	40	1230	90	1090	50	260			M4 Cell 522	70	1130	80	420
	M4 Cell 1222	40	1230	90	1090	50	260			M4 Cell 61	280	1540
	M4 Cell 211	180	1240	110	80					M4 Cell 62	280	780
	M4 Cell 212	180	1240	110	80					M4 Cell 711	50	1330	90	1260
	M4 Cell 22	180	1430							M4 Cell 712	50	1330	90	1260
	M4 Cell 311	50	1190	50	840					M4 Cell 721	50	1170	90	1420
	M4 Cell 312	50	1190	50	840					M4 Cell 722	50	1170	90	1420
	M4 Cell 321	50	1120	60	900					M5 Cell 111	100	1350	140	60
	M4 Cell 322	50	1120	60	140					M5 Cell 112	100	1350	140	60
	M5 Cell 111	40	1350	40	470					M5 Cell 121	100	1250	240	60
	M5 Cell 112	40	1350	40	470					M5 Cell 122	100	1250	240	60
	M5 Cell 121	40	1830	30						M5 Cell 21	70	1460	20
	M5 Cell 211	110	1360	90	1220					M5 Cell 22	70	1480
	M5 Cell 212	110	1360	90	1220					M5 Cell 311	120	1440	100	1210
	M5 Cell 221	110	1220	60	1390					M5 Cell 312	120	1440	100	1210
	M5 Cell 2221	110	1220	60	1300	60	30			M5 Cell 321	120	2160	110	480
	M5 Cell 2222	110	1220	60	1300	60	30			M5 Cell 322	120	2160	110	480
	M5 Cell 311	50	1460	60	320					M5 Cell 41	110	110
	M5 Cell 312	50	1460	60	320					M5 Cell 421	110	1350	150	350
	M5 Cell 321	50	1280	100	420					M5 Cell 422	110	1350	150	350
	M5 Cell 322	50	1280	100	420					M6 Cell 211	80	1370	70	190
	M5 Cell 411	160	1280	170	100					M6 Cell 212	80	1370	70	190
	M5 Cell 412	160	1280	170	100					M6 Cell 22	80	540
	M5 Cell 421	160	1290	120	140					M6 Cell 31	80	1440	140
	M5 Cell 422	160	1290	120	140					M6 Cell 321	80	1190	190	200
	M5 Cell 51	170	1370	310						M6 Cell 322	80	1190	190	200
	M5 Cell 521	170	1470	120	90					M6 Cell 41	90	1680
	M5 Cell 522	170	1470	120	90					M6 Cell 42	90	1570	110
	M5 Cell 611	40	1290	110	560					M6 Cell 51	50	1740
	M5 Cell 621	40	1160	120	680					M6 Cell 61	40	1420
	M5 Cell 622	40	1160	120	680					M6 Cell 62	40	1420
	M5 Cell 71	160	1280							M7 Cell 31	230	200
	M5 Cell 811	60	1410	120	1280					M7 Cell 32	230	350
	M5 Cell 812	60	1410	120	1280					M7 Cell 41	70	30
	M5 Cell 821	60	1390	50	1300					M7 Cell 42	70	30
	M5 Cell 822	60	1390	50	500					M7 Cell 51	80	960
	M6 Cell 11	50	1140	110	910					M7 Cell 52	80	960
	M6 Cell 12	50	1140	110	910					M7 Cell 61	1560
	M6 Cell 211	40	1320	40	1380					M7 Cell 711	60	1020	160	650
	M6 Cell 212	40	1320	40	1380					M7 Cell 712	60	1020	160	650
	M6 Cell 221	40	1400	80	1080					M7 Cell 721	60	1000	130	710
	M6 Cell 222	40	1400	80	1260					M7 Cell 722	60	1000	130	710
	M6 Cell 31	60	550							M7 Cell 811	170	1280	120	170
	M6 Cell 321	60	1440	180	310					M7 Cell 812	170	1280	120
	M6 Cell 322	60	1440	180	310					M7 Cell 91	90	1320
	M6 Cell 51	60	1150							M7 Cell 921	90	1630	140	980
	M6 Cell 52	60	1190							M7 Cell 922	90	1630	140	980
	M6 Cell 71	190	2650
	M6 Cell 72	190	2650
	M7 Cell 111	80	1380	70	580
	M7 Cell 112	80	1380	70	580
	M7 Cell 121	80	1410	90	530
	M7 Cell 122	80	1410	90	530
	M7 Cell 211	60	1510	90	300
	M7 Cell 212	60	1510	90	300
	M7 Cell 22	60	1230
	M7 Cell 411	90	1350	50	390
	M7 Cell 412	90	1350	50	390
	M7 Cell 421	90	1350
	M7 Cell 511	50	1230	100	920
	M7 Cell 512	50	1230	100	920
	M7 Cell 521	50	1280	50	920
	M7 Cell 522	50	1280	50	920
	M7 Cell 611	80	1120	70	1000
	M7 Cell 612	80	1120	70	1000
	M7 Cell 62	80	550
Exp_2	M1 Cell 111	40	1130	60	1330
	M1 Cell 112	40	1130	60	1330
	M1 Cell 1211	40	1180	40	1160	40	100
	M1 Cell 1212	40	1180	40	1160	40	100
	M1 Cell 122	40	1180	40	1300
	M1 Cell 211	30	1200	40	1230
	M1 Cell 212	30	1200	40	1230
	M1 Cell 221	30	1280	40	1150
	M1 Cell 222	30	1280	40	1150
	M1 Cell 311	50	1240	40	1300	10
	M1 Cell 312	50	1240	40	1310
	M1 Cell 321	50	1140	40	1360	50
	M1 Cell 3221	50	1140	40	1340	30
	M1 Cell 3222	50	1140	40	1340	30
	M1 Cell 4111	40	1190	40	1220	50	30
	M1 Cell 4112	40	1190	40	1220	50	30
	M1 Cell 4121	40	1190	40	1210	40	50
	M1 Cell 4122	40	1190	40	1210	40	50
	M1 Cell 421	40	1140	50	1340
	M1 Cell 422	40	1140	50	1340
	M1 Cell 611	40	1170	50	1040
	M1 Cell 612	40	1170	50	1040
	M1 Cell 621	40	1220	40	990
	M1 Cell 622	40	1220	40	990
	M2 Cell 111	40	1410	40	370
	M2 Cell 112	40	1410	40	660
	M2 Cell 121	40	1350	50	730
	M2 Cell 122	40	1350	50	730
	M2 Cell 211	40	1150	40	920
	M2 Cell 212	40	1150	40	920
	M2 Cell 221	40	1150	40	920
	M2 Cell 222	40	1150	40	920
	M2 Cell 311	40	1270	50	630
	M2 Cell 312	40	1270	50	630
	M2 Cell 321	40	1120	60	770
	M2 Cell 322	40	1120	60	770
	M2 Cell 411	40	1150	40	70
	M2 Cell 412	40	1150	40	70
	M2 Cell 42	40	600
	M2 Cell 511	40	1360	30
	M2 Cell 52	40	330
	M2 Cell 61	40	420
	M2 Cell 62	40	480
	M2 Cell 711	50	1360	40	690
	M2 Cell 712	50	1360	40	690
	M2 Cell 721	50	1140	40	80
	M2 Cell 722	50	1140	40	80
	M2 Cell 81	40	1660	40
	M2 Cell 821	40	1120	40	890
	M2 Cell 822	40	1120	40	890
	M2 Cell 911	40	1660	40	290
	M2 Cell 912	40	1660	40	290
	M2 Cell 921	40	1300	30	660
	M2 Cell 922	40	1300	30	660
	M2 Cell 10.11	30	1170	30	970
	M2 Cell 10.12	30	1170	30	970
	M2 Cell 10.2	30	1220	30
	M2 Cell 11.11	30	1230	40	750
	M2 Cell 11.12	30	1230	40	750
	M2 Cell 11.21	30	1350	40	630
	M2 Cell 11.22	30	1350	40	630
	M2 Cell 12.11	40	1340	30	230
	M2 Cell 12.12	40	1340	30	230
	M2 Cell 12.21	40	1320	50	230
	M2 Cell 12.22	40	1320	50	230
	M2 Cell 13.11	40	1350	30	110
	M2 Cell 13.12	40	1350	30	110
	M2 Cell 13.2	40	1200	30
Exp_6	M6 cell 3.2	50	90
	M3 cell 10.1	40	100
	M3 cell 10.2	40	100
	M2 cell 3.1	60	180
	M2 cell 3.2	60	180
	M5 cell 7.2.1	30	270
	M5 cell 7.2.2	30	270
	M5 cell 8.1	60	310
	M5 cell 8.2	60	310
	M3 cell 14.1	30	320
	M3 cell 14.2	30	320
	M2 cell 7.1	40	340
	M2 cell 7.2	40	340
	M5 cell 7.1.1	40	360
	M5 cell 7.1.2	40	360
	M5 cell 9.2.1	60	370
	M3 cell 13.1	30	390
	M3 cell 13.2	30	390
	M2 cell 4.1	90	400
	M2 cell 4.2	90	400
	M2 cell 8.1	50	400
	M2 cell 8.2	50	400
	M3 cell 7.1	50	400
	M3 cell 7.2	50	400
	M4 cell 9.1	50	440
	M4 cell 9.2	50	440
	M3 cell 9.1	40	450
	M3 cell 9.2	40	450
	M3 cell 8.1	40	460
	M3 cell 8.2	40	460
	M4 cell 7.2	30	460
	M4 cell 10.1	30	460
	M3 cell 6.1	30	470
	M3 cell 6.2	30	470
	M6 cell 8.1	30	480
	M6 cell 8.2	30	480
	M6 cell 4.1	30	490
	M6 cell 4.2	30	490
	M6 cell 10.1	50	490
	M6 cell 10.2	50	490
	M6 cell 11.1	30	510
	M6 cell 11.2	30	510
	M7 cell 11.1	40	510
	M7 cell 11.2	40	510
	M1 cell 8.1	40	520
	M1 cell 8.2	40	520
	M2 cell 5.1	20	520
	M2 cell 5.2	20	520
	M1 cell 7.1	40	560
	M1 cell 7.2	40	560
	M7 cell 5.1	70	570
	M5 cell 4.1	40	600
	M5 cell 4.2	40	600
	M1 cell 9.1	70	620
	M1 cell 9.2	70	620
	M4 cell 11.1	40	630
	M4 cell 11.2	40	630
	M3 cell 3.1	30	650
	M3 cell 3.2	30	650
	M7 cell 4.1	30	650
	M7 cell 4.2	30	650
	M6 cell 5.1	50	660
	M6 cell 5.2	50	660
	M1 cell 16.1	50	680
	M1 cell 16.2	50	680
	M3 cell 1.1	40	680
	M3 cell 1.2	40	680
	M1 cell 4.1	60	690
	M1 cell 4.2	60	690
	M5 cell 5.1	40	690
	M5 cell 5.2	40	690
	M6 cell 3.1	50	690
	M5 cell 1.1	50	710
	M5 cell 1.2	50	710
	M7 cell 6.2	40	720
	M4 cell 12.1	40	750
	M4 cell 12.2	40	750
	M6 cell 6.1	60	750
	M7 cell 7.2	30	770
	M1 cell 17.1	70	790
	M1 cell 17.2	70	790
	M6 cell 7.1	30	790
	M6 cell 7.2	30	790
	M1 cell 5.1	50	800
	M1 cell 5.2	50	800
	M4 cell 6.1	50	820
	M4 cell 6.2	50	820
	M1 cell 15.1	40	830
	M1 cell 15.2	40	830
	M4 cell 5.1	40	850
	M4 cell 5.2	40	850
	M7 cell 8.1	30	860
	M7 cell 8.2	30	860
	M1 cell 2.1	40	940
	M1 cell 2.2	40	940
	M5 cell 3.1	40	940
	M5 cell 3.2	40	940
	M7 cell 12.1	30	940
	M7 cell 12.2	30	940
	M7 cell 13.1	40	960
	M7 cell 13.2	40	960
	M4 cell 2.1	60	980
	M4 cell 2.2	60	980
	M1 cell 11.1	50	990
	M1 cell 11.2	50	990
	M4 cell 4.1	40	990
	M4 cell 4.2	40	990
	M1 cell 1.1	30	1010
	M1 cell 1.2	30	1010
	M1 cell 18.1	20	1010
	M1 cell 18.2	20	1010
	M2 cell 2.2	50	1010
	M4 cell 3.1	40	1020
	M5 cell 10.2	40	1070
	M6 cell 15.1	30	1080
	M6 cell 15.2	30	1080
	M3 cell 2.1	40	1100
	M3 cell 2.2	40	1100
	M6 cell 12.2	30	1180
	M7 cell 9.1	30	1210
	M7 cell 9.2	30	1210
	M7 cell 3.1	20	1290
	M7 cell 3.2	20	1290
	M7 cell 1.2.1	30	940	30	260
	M7 cell 1.2.2	30	940	30	260
	M2 cell 9.1.2	40	950	60	330
	M2 cell 9.2.1	40	950	30	360
	M2 cell 9.2.2	40	950	30	360
	M2 cell 6.1.1	20	990	20	240
	M2 cell 6.1.2	20	990	20	240
	M7 cell 1.1.2	30	1000	30	200
	M5 cell 10.1.1	40	1010	40	20
	M5 cell 10.1.2	40	1010	40	20
	M2 cell 10.2.1		1030	30	320
	M2 cell 10.2.2		1030	30	320
	M2 cell 10.1.1		1040	70	270
	M2 cell 10.1.2		1040	70	270
	M1 cell 14.1.1	20	1060	30
	M1 cell 14.1.2	20	1060	30
	M4 cell 8.1.2	40	1060	40	210
	M4 cell 8.2.1	40	1070	40	200
	M4 cell 8.2.2	40	1070	40	200
	M2 cell 1.2.1	20	1080	20	260
	M2 cell 1.2.2	20	1080	20	260
	M2 cell 11.1.2	70	1080	70	150
	M2 cell 11.2.1	70	1080	60	160
	M2 cell 11.2.2	70	1080	60	160
	M4 cell 1.2.1	80	1080	40	150
	M4 cell 1.2.2	80	1080	40	150
	M3 cell 4.1.2	30	1110	40	210
	M2 cell 6.2.1	20	1120	30	120
	M2 cell 6.2.2	20	1120	30	120
	M5 cell 2.2.1	30	1130	30	70
	M5 cell 2.2.2	30	1130	30	70
	M3 cell 5.1.1	40	1140	40	110
	M3 cell 5.1.2	40	1140	40	110
	M4 cell 1.1.2	80	1140	60	70
	M3 cell 5.2.1	40	1160	40	90
	M3 cell 5.2.2	40	1160	40	90
	M2 cell 1.1.1	20	1170	30	210
	M2 cell 1.1.2	20	1170	30	210
	M1 cell 14.2.1	20	1180	20
	M1 cell 14.2.2	20	1180	20
	M6 cell 12.1	30	1180
	M3 cell 4.2.1	30	1210	30	120
	M3 cell 4.2.2	30	1210	30	120
	M6 cell 13.1.1	30	1210	30	90
	M6 cell 13.1.2	30	1210	30	90
	M7 cell 7.1	30	770
	M5 cell 9.1.1	30	310
	M5 cell 9.1.2	30	310
	M4 cell 13.1	40	520
	M7 cell 6.1	40	720
	M4 cell 3.2	40	1020
	M5 cell 2.1	30	1230
	M4 cell 8.1.1	40	1060	40	210
	M4 cell 1.1.1	80	1140	60	70
	M6 cell 13.2	30	1280
	M7 cell 5.2	70	570
	M5 cell 9.2.2	60	370
	M6 cell 6.2	60	750
	M2 cell 9.1.1	40	950	60	330
	M2 cell 11.1.1	70	1080	70	150
	M3 cell 4.1.1	30	1110	40	210
	M6 cell 2.1	130	640
	M6 cell 2.2	130	640
	M1 cell 6.1	130	1020
	M1 cell 6.2	130	1020
	M1 cell 3.2	140	180
	M7 cell 2		1450
	M7 cell 10		1450
	M3 cell 12	1010
	M5 cell 6	930

## Sheet: Fig. 3C
Individual data point values of time-lapse analyses related to the graph in Figure 3C
Normal		Tx-y min: time-sequence intervals
Rocking
Stalled (+/-Rocking)
Others
siCTL								siBAG3_1
		Cell ID	Interphase	Prophase+Prometaphase	Metaphase	Anaphase+Telophase				Cell ID	Interphase	Prophase+Prometaphase	Metaphase	Anaphase+Telophase
Exp_1	SERIE 1	22a	T1-16	T17-21	T22-28	T29-31		Exp_1	SERIE 1	15a			T1-15	T16-32
		22b	T1-20	T21-26	T27-31					15b	T1-16	T17-26	T27-31
		22c	T1-14	T15-21	T22-31					15c	T1-22	T23-31
		23b			T1-6	T7-31				15d	T1-16	T17-23	T24-29	T30-31
		23c			T1-7	T8-31				15e	T1-23	T24-26	T27-31
		23d	T1-8	T9-13	T14-28	T29-31				16a		T1-5	T6-27	T28-31
		23e	T1-16	T17-21	T22-31					16b			T1-19	T20-31
		23f	T1-8	T9-13	T14-20	T21-31				16c			T1-14	T15-31
		23g	T1-10	T11-15	T16-20	T21-31				16d			T1-3	T4-31
		24a	T1-3	T4-9	T10-16	T17-31				16e			T1-23	T24-31
		24b			T1-10	T11-31				16f			T1-10	T11-31
		24c			T1-19	T20-31				16g		T1-3	T4-12	T13-31
		25a			T1-31					16h	T1-3	T4-9	T10-15	T16-31
		25b		T1-5	T7-21	T22-31				17a			T1-8	T9-31
		26a		T1-6	T7-14	T15-31				17b			T1-7	T8-31
		26b			T1-8	T9-31				17c	T1-11	T12- not clear		T23-31
		27a	T1-3	T4-6	T7-22	T23-31				17d	T1-18	T9-28	T29-31
		27b	T1-12	T13-18	T19-22	T23-31				17e	T1-14	T15-19	T20-26	T27-31
		27d	T1-9	T10-19	T20-26	T27-31				17f	T1-12	T13-16	T17-31
		28a		T1-4	T5-9	T10-31				17g	T1-15	T16-22	T23-31
		28b		T1-2	T3-10	T11-31				18a		T1-5	T6-24	T25-31
		28c			T1-9	T10-31				18c	T1-11	T12-15	T16-30	T31
		28d	T1-7	T8-13	T14-26	T27-31				18d	T1-14	T15-19	T20-31
		28e	T1-14	T15-20	T21-26	T27-31				19a			T1-15	T16-31
	SERIE 2	23a		T1-2	T3-8	T9-31				19b			T1-11	T12-31
		23b			T1-10	T11-31				19c	T1-11	T12-17	T18-26	T27-31
		23c	T1-10	T11-16	T17-25	T26-31				19d	T1-8	T9-13	T14-26	T27-31
		23d	T1-20	T21-26	T27-31					20c	T1-8	T9-13	T14-23	T24-31
		24a		T1-3	T4-14	T15-31				20d	T1-8	T9-13	T14-30	T31
		24b		T1-5	T6-22	T23-31				21b			T1-20	T21-31
		24d	T1-6	T7-13	T14-31					21c			T1-14	T15-31
		24e	T1-5	T6-13	T14-31					21d	T1-16	T17-20	T21-28	T29-31
		25a		T1-5	T6-13	T14-31			SERIE 2	15a	T1-12	T13-17	T18-31
		25b	T1-11	T12-18	T19-28					15b			T1-31
		25c			T1-7	T8-31				15c			T1-25	T26-31
		25d	T1-14	T15-20	T21-26	T27-31				15d			T1-25	T26-31
		26a		T1-4	T5-9	T10-31				15e			T1-4	T5-31
		26b	T1	T2-8	T9-13	T14-31				15f	T1-10	T11-18	T19-26	T27-31
		27a	T1-2	T3-6	T7-25	T26-31				15g	T1-14	T15-21	T22-28	T29-31
		27b	T1-8	T9-14	T15-21	T22-31				16a			T1-20	T21-31
		27c			T1-12	T13-31				16b			T1-24	T25-31
		27d		T1-?	T?-14	T15-31				16c			T1-11	T12-31
		27e	T1-3	T4-9	T10-15	T16-31				16d			T1-8	T9-31
		27f		T1-4	T5-13	T14-31				16e	T1-2	T3-10	T11-21	T22-31
		27g		T1-4	T5-31					16f	T1-11	T12-17	T18-30	T31
		27h	T1-15	T16-19	T20-28	T29-31				17c			T1-31
		27i	T1-4	T5-10	T11-14	T15-31				17d			T1-21	T22-31
		28a		T1-4	T5-21	T22-31				17e			T1-5	T6-31
		28b	T1-4	T5-15	T16-26	T27-31				17f	T1	T2-6	T7-13	T14-31
		28c	T1-16	T17-23	T24-30	T31				18a			T1-10	T11-31
		28d	T1-7	T8-13	T14-21	T22-31				18b			T1-11	T12-31
		29a		T1-9	T10-15	T16-31				18c			T1-14	T15-31
		29b	T1-4	T5-12	T13-21	T22-31				18d			T1-9	T10-31
		29c		T1-7	T8-13	T19-31				18e	T1-8	T9-13	T14-31
		29d			T1-12	T13-31				18f			T1-31
		29e	T1-5	T6-11	T12-16	T17-31				19a			T1-31
		29f	T1-4	T5-8	T9-15	T16-31				19b			T1-14	T15-31
		29g	T1-13	T14-19	T20-23	T24-31				19d			T1-8	T9-31
		30a	T1-5	T6-13	T14-19	T20-31				19e			T1-7	T8-31
		30b	T1-?	T?-17	T18-27	T28-31				19g	T1-13	T14-18	T19-24	T25-31
		30c		T1-3	T4-11	T12-31				19h	T1-6	T7-10	T11-15	T16-31
										19i	T1-9	T10-13	T14-21	T22-31
										20a			T1-31
Exp_2	SERIE 1	1a			T1-35					20b			T1-8	T9-31
		1b			T1-15	T16-35				20c		T1-4	T5-18	T19-31
		2a			T1-12	T13-35				20e			T1-10	T11-31
		2b			T1-7	T8-35				20f	T1-16	T17-20	T21-31
		2c	T1-3	T4-8	T9-17	T18-35				21a		T1-3	T4-14	T15-31
		2d	T1-5	T6-10	T11-24	T25-35				21b			T1-14	T15-31
		2e	T1-20	T21-?	T?-35					21c			T1-9	T10-31
		2f	T1-5	T6-13	T14-21	T22-35				21e		T1-5	T6-31
		3a			T1-8	T9-35				22a			T1-6	T7-31
		3b	T1	T2-8	T9-16	T17-35				22c			T1-13	T14-31
		3c	T1-8	T9-14	T15-35					22d			T1-10	T11-31
		4a			T1-15	T16-35				22e	T1-9	T10-12	T13-23	T24-31
		4b			T1-13	T14-35				22f	T1	T2-5	T6-14	T15-31
		4c	T1	T2-7	T8-28	T29-35				22g	T1-14	T15-19	T20-27	T28-31
		5a	T1-9	T10-13	T14-20	T21-35
		5b			T1-7	T8-35
		6a			T1-8	T9-35		Exp_2	SERIE 1	9b			T1-14	T15-35
		6b	T1-8	T9-15	T16-26	T27-35				9c			T1-35
		6c	T1-9	T10-16	T17-25	T26-35				9e	T1-?	T?-18	T19-29	T30-33
		6d	T1-5	T6-11	T12-18	T19-35				10a			T1-23	T24-35
		6e	T1-11	T12-15	T16-26	T27-35				11a			T1-7	T8-35
		6f	T1-23	T24-29	T30-35					11b			T1-10	T11-35
		7a		T1-2	T3-10	T11-35				11c			T1-7	T8-35
		7b			T1-6	T7-35				11d			T1-10	T11-35
		7c	T1-15	T16-21	T22-30	T31-35				11e	T1-9	T10-13	T14-27	T28-35
		7d			T1-10	T11-35				11f	T1-13	T14-19	T20-27	T29-35
	SERIE 2	1a			T1-10	T11-35				11g	T1-15	T16-20	T21-35
		2a		T1-5	T6-14	T15-35				12a			T1-7	T8-35
		2b		T1-2	T3-11	T12-25				12c			T1-11	T12-35
		3a			T1-12	T13-35				12d	T1-?	T?-14	T15-24	T25-35
		3b			T1-7	T8-35				12e		T1-6	T7-24	T25-35
		3c	T1-6	T7-11	T12-22	T23-35				12f		T1-8	T9-22	T23-35
		3d	T1-20	T21-26	T27-32	T33-35				12g	T1-9	T10-16	T17-24	T25-35
		3e		T1-6	T7-11	T12-35				14b			T1-15	T16-35
		4a			T1-11	T12-35				14c			T1-6	T7-35
		4b			T1-11	T12-35				14d	T1-?	T?-18	T19-29	T30-35
		4c			T1-11	T12-35			SERIE 2	8b			T1-28	T29-35
		5a			T1-8	T9-35				8c		T1-8	T9-23	T24-35
		5b		T1-4	T5-19	T20-35				8d			T1-17	T18-35
		5c			T1-9	T10-35				8e			T1-14	T15-35
		5d	T1-5	T6-10	T11-29	T30-35				8f		T1-4	T5-16	T17-35
		5e			T1-8	T9-35				8g		T1-6	T7-17	T18-35
		6a			T1-10	T11-35				8h	T1-6	T7-12	T13-24	T25-35
		7a			T1-7	T8-35				9a			T1-25	T26-35
										9b			T1-25	T26-35
										9c			T1-7	T8-35
Exp_3	SERIE 1	22a	T1-11	T12-16	T17-28	T29-31				9d			T1-13	T14-35
		22b			T1-11	T12-31				9e		T1-7	T8-29	T30-35
		22c	T1-9	T10-14	T15-26	T27-31				10a			T1-35
		22d	T1-18	T19-26	T27-31					10b			T1-35
		22e	T1-18	T19-24	T25-31					10c			T1-23	T24-35
		23a			T1-31					10d			T1-6	T7-35
		23b			T1-6	T7-31				10f	T1-3	T4-9	T10-17	T18-35
		23c			T1-14	T15-31				11a			T1-35
		23d	T1-10	T11-18	T19-31					11c			T1-12	T13-35
		23e	T1-16?	T17-21	T22-31					11d			T1-9	T10-35
		23f	T1-14	T15-20	T21-31					11e		T1-5	T6-17	T18-35
		23g	T1-16	T17-20	T21-31					11f		T1-5	T6-22	T23-35
		24a			T1-6	T7-31				11g	T1-10	T11-16	T17-23	T24-35
		24b	T1-2	T3-7	T8-30	T31				11h	T1-3	T4-9	T10-22	T23-35
		26a			T1-31					12a	T1-3	T4-7	T8-35
		26b	T1-5	T6-10	T11-19	T20-31				12c	T1-9	T10-16	T17-25	T26-35
		27a	T1	T2-10	T11-16	T17-31				12d	T1-22	T23-…	T...-35
		27b	T1	T2-7	T8-14	T15-31				12e	T1-12	T13-16	T17-26	T27-35
		27c	T1-5	T6-12	T13-18	T19-31				13a			T1-22	T23-35
	SERIE 2	23a		T1-6	T7-16	T17-35				13b	T1-14	T15-19	T20-31	T32-35
		24b		T1-7	T8-17	T18-35				13c	T1-16	T17-20	T21-29	T30-35
		24c			T1-8	T9-35				13d	T1-16	T17-20	T21-35
		24d	T1-8	T9-12	T13-25	T26-35				14a			T1-7	T8-35
		24e		T1-5	T6-19	T20-35				14b			T1-13	T14-35
		24f	T1-13	T14-16	T17-28	T29-35				14c			T1-8	T9-35
		24g	T1-12	T13-16	t17-24	T25-35				14d	T1-8	T9-12	T13-25	T26-35
		24h	T1-18	T19-25	T26-35					15a			T1-8	T9-35
		24i	T1-22	T23-32	T33-35					15b			T1-35
		24j	T1-15	T16-21	T22-30	T31-35				15c	T1-6	T7-10	T11-23	T24-35
		24k	T1-10	T11-16	T17-22	T23-35				15d	T1-3	T4-6	T7-35
		25a		T1-8	T9-14	T15-35				15e	T1-16	T17-21	T22-35
		25c			T1-13	T14-35				15f	T1-15	T16-20	T21-35
		25d			T1-7	T8-35
		25e			T1-11	T12-35
		25f	T1-2	T3-8	T9-16	T17-35		Exp_3	SERIE 1	15a			T1-11	T12-31
		25g	T1-16	T17-24	T25-35					15b			T1-2	T3-31
		25h	T1-16	T17-20	T21-35					15c	T1-4	T18-21	T22-30	T31
		26a		T1-5	T6-35					15d	T1-4	T5-10	T11-19	T20-31
		26b			T1-30	T31-35				16a			T1-11	T12-31
		26d			T1-11	T12-35				16b			T1-9	T10-31
		26e	T1-2	T3-5	T6-16	T17-35				16d		T1-4	T5-13	T14-31
		26f	T1-2	T3-7	T8-18	T19-35				17a			T1-14	T15-31
		26g	T1-9	T10-14	T15-26	T27-35				17b	T1-8	T9-13	T14-31
		27b		T1-3	T4-10	T11-35				18a			T1-12	T13-31
		27c	T1-7	T8-15	T16-35					18b			T1-31
		27d	T1-19	T20-26	T27-34	T35				18c			T1-13	T14-31
		27e	T1-17	T18-25	T26-34	T35				18d	T1-14	T15-20	T21-31
		28a			T1-6	T7-35				18e	T1-12?	T13-17	T18-31
		28c		T1-8	T9-13	T14-35				19a	T1-3	T4-7	T8-16	T17-31
		28d	T1-9	T10-15	T16-24	T25-35				20a			T1-31
		28e	T1-17	T18-21	T22-34	T35				20b			T1-8	T9-31
		29a			T1-7	T8-35				20c	T1-2	T3-7	T8-18	T19-31
		29b			T1-15	T16-35				20d	T1-8	T9-12	T13-23	T24-31
									SERIE 2	16a			T1-15	T16-35
										16b			T1-11	T12-35
										16c			T1-26	T27-35
										16d			T1-7	T8-35
										17b			T1-35
										17d			T1-20	T21-35
										17e	T1-10	T11-15	T16-35
										18c			T1-11	T12-35
										18e			T1-35
										18f	T1-9	T10-16	T17-21	T22-35
										18g	T1-13	T14-20	T21-28	T29-35
										18h		T1-6	T7-15	T16-35
										19a	T1-15	T16-21	T22-33	T34-35
										20a			T1-11	T12-35
										20b			T1-12	T13-35
										20d		T1-5	T6-17	T18-35
										20e	T1-5	T6-20	T21-34	T35
										21a		T1-4	T5-13	T14-35
										21b		T1-4	T5-14	T15-35
										21c			T1-22	T23-35
										21d	T1-6	T7-10	T11-22	T23-35
										21e	T1-8	T9-14	T15-20	T21-35
										21f	T1-8	T9-14	T15-34	T35
										21g	T1-8	T9-11	T12-34	T35
										21h		T1-5	T6-35
										22a			T1-29	T30-35
										22b			T1-8	T9-35
										22c			T1-18	T19-35
										22d	T1-8	T9-16	T17-29	T30-35
										22e	T1-13	T14-18	T19-35
										22f	T1-20	T21-26	T27-35
										23a		T1-6	T7-16	T17-35

## Sheet: Fig. 3E
Individual data point values of spindle angle alpha in °; related to the graph in Figure 3E
	siCTL	siBag3
Exp_1	2.22482	3.01279
	2.43251	6.12419
	2.71341	6.96136
	5.21802	7.33055
	5.26584	8.85343
	7.62815	9.13338
	8.06944	9.24048
	11.797	9.40843
	15.0722	11.455
	18.8446	13.0334
		14.2315
		15.718
		17.3744
		18.8446
		19.0744
		20.8617
		22.6765
		31.629
		32.149
		34.0011
		35.9724
Exp_2	0.978484	1.14921
	1.00245	2.50478
	1.04543	4.38192
	2.28149	4.55578
	2.29796	5.27067
	2.43665	6.63761
	2.69302	6.68386
	4.34872	7.50888
	4.81961	10.5296
	4.82771	11.0831
	5.15713	12.985
	6.34485	13.7177
	6.74654	15.732
	6.83195	15.9023
	6.94178	15.9023
	7.26278	16.2269
	8.65007	17.1027
	8.94946	18.8532
	9.62773	18.8874
	12.2133	20.0695
	13.8478	21.6055
	14.4287	22.5691
	15.031	23.2382
	17.5454	24.0997
	19.2255	24.7016
	22.265	26.6929
	23.7852	29.0055
	41.2118	33.3722
		33.7865
		34.7468
Exp_3	0.274947	0.265011
	0.319886	0.823804
	0.328389	1.09208
	0.349665	1.22446
	0.385599	1.72499
	0.435149	2.53314
	0.721711	2.64001
	1.3904	2.69101
	4.13225	3.17494
	4.8027	3.29123
	4.81189	3.29428
	5.11235	3.59106
	5.52601	3.95701
	5.74953	4.11491
	6.37094	4.16419
	6.47584	4.89412
	6.67648	5.12077
	6.84102	5.30708
	6.96765	5.46744
	7.20083	5.51321
	8.28068	5.76737
	8.3734	5.93153
	8.69258	6.50605
	9.33629	6.73915
	9.84307	6.77055
	10.1777	6.80081
	10.5932	7.32081
	10.765	7.37198
	11.367	7.86541
	11.4542	8.55647
	11.6369	8.57595
	12.6229	8.83272
	12.7603	9.48005
	13.7297	9.6899
	13.9633	9.78392
	14.5484	9.90493
	15.0507	10.1181
	15.8793	10.2415
	18.4484	10.4488
	19.3304	11.7727
	19.4026	11.9705
	19.9749	11.9944
	20.5664	13.0018
	21.6001	13.3416
	26.5073	14.6041
	29.8237	14.7797
		15.7057
		15.8683
		17.7197
		17.7605
		19.6682
		20.0594
		20.2641
		20.413
		20.838
		21.1404
		23.8602
		24.779
		39.0515
		39.3974
		44.7632
		73.5927

## Sheet: Fig. 4F
Individual data point values of time-lapse experiments from depletion-rescue experiments; related to the graph in Figure 4F
Normal Mitosis	Tx-y min: time-sequence intervals
Defective Mitosis
siBAG3_3 + AdGFP								siBAG3_3 + AdBAG3-GFP								siBAG3_3 + IPV								siBAG3_3 + dPXXP								siBAG3_3 + dBAG
		Cell ID	Interphase	Prophase+Prometaphase	Metaphase	Anaphase+Telophase				Cell ID	Interphase	Prophase+Prometaphase	Metaphase	Anaphase+Telophase				Cell ID	Interphase	Prophase+Prometaphase	Metaphase	Anaphase+Telophase				Cell ID	Interphase	Prophase+Prometaphase	Metaphase	Anaphase+Telophase				Cell ID	Interphase	Prophase+Prometaphase	Metaphase	Anaphase+Telophase
Exp_1	SERIE 1	2a			T1-25	T26-29		Exp_1	SERIE 1	11a			T1-26	T27-29		Exp_1	SERIE 1	21a			T1-20	T22-29		Exp_2	SERIE 1	21a		T1-7		T8-33		Exp_2	SERIE 1	14b			T1-20	T21-33
		2b	T1-9	T10-29						12a			T1-29					21b			T1-23	T24-29				21b	T1-4	T5-9	T10-20	T21-33				14c			T1-6	T7-33
		3a		T1-29						12b		T1-11	T12-25	T26-29				21d	T1-10	T11-20	T21-29					21c	T1-4	T5-13	T14-23	T24-33				14d	T1-10	T11-20	T21-33
		4a		T1-12	T13-26	T27-29				13a			T1-17	T18-29				22a			T1-8	T9-29				21d	T1-8	T9-15	T16-23	T24-33				15a		T1-11	T12-33
		5a			T1-19	T20-29				13b			T1-6	T7-29				23a			T1-15	T16-29				21c	T1-4	T5-13	T14-23	T24-33				15b		T1-9	T10-20	T21-33
		5d		T1-10	T11-21	T22-29				13c			T1-19	T20-29				23b			T1-6	T7-29				21d	T1-8	T9-15	T16-23	T24-33				15c	T1-6	T7-16	T17-28	T29-33
		5e	T1-15	T16-29						13d		T1-7	T8-27	T28-29				23c		T1-8	T9-19	T20-29				22a		T1-11	T12-31	T32-33				16b			T1-32	T33
		5f	T1-16	T17-29						13e	T1-4	T5-13	T14-22	T23-29				23d	T1-3	T4-25		T26-29				24a		T1-3	T4-31	T32-33				16c			T1-19	T20-33
		6a		T1-29						13f	T1-2	T3-9	T10-16	T17-29				23e	T1-8	T9-20	T21-29					24b			T1-24	T25-33				16d		T1-11	T12-17	T18-33
		6b	T1-9	T10-20	T21-26	T27-29				14a			T1-11	T12-29				23f	T1-6	T7-14	T15-23	T24-29				24c			T1-9	T10-33				16e	T1-8	T9-16	T17-27	T28-33
		6c	T1-13	T14-22	T23-26	T27-29				15b		T1-16	T17-28	T29				23g	T1-9	T10-18	T19-26	T27-29				24e	T1-5	T6-12	T13-31	T32-33				20a			T1-7	T8-33
		6d	T1-8	T9-29						16a			T1-4	T5-29				24a			T1-29					25c	T1-12	T13-20	T21-29	T30-33				20b		T1-8	T9-22	T23-33
		7a		T1-29						16b		T1-10	T11-29					24b		T1-5	T6-13	T14-29				27a			T1-27	T28-33				20c	T1-7	T8-22	T23-30	T31-33
		7b		T1-8	T9-15	T16-29				16c			T1-11	T12-29				24c			T1-13	T14-29				27b			T1-33				SERIE 2	15a			T1-11	T12-34
		7c	T1-9	T10-23	T24-29					18a			T1-17	T18-29				24d		T1-10	T11-20	T21-29				27c	T1-5	T6-16	T17-33					15b			T1-34
		7d	T1-11	T12-18	T19-29					18b			T1-8	T9-29				24e	T1-18	T19-27	T28-29					27d			T1-33					15c			T1-19	T20-34
		7e	T1-10	T11-22	T23-29					18c		T1-16	T17-29					24g	T1-4	T5-9	T10-19	T20-29				27e	T1-9	T10-20	T21-33					16a			T1-5	T6-34
		7f	T1-13	T14-29						18d			T1-22	T23-29				25a			T1-14	T15-29			SERIE 2	22a			T1-22	T23-34				16b		T1-7	T8-19	T29-34
		10c		T1-12	T13-29					18e	T1-3	T4-14	T15-19	T20-29				25b			T1-18	T19-29				22b			T1-9	T10-34				16d		T1-9	T10-21	T22-34
	SERIE 2	1a			T1-10	T21-34				18f	T1-9	T10-20	T21-29					25c		T1-11	T12-29					22c	T1-6	T7-15	T16-34					16e	T1-3	T4-12	T13-27	T28-34
		1c		T1-11	T12-25	T26-34				19a		T1-5	T6-9	T10-29				25d	T1-4	T5-12	T13-29					23a		T1-34						17a			T1-14	T15-34
		1d			T1-17	T18-34				19b		T1-12	T12-29					25e	T1-4	T5-10	T11-29					23b		T1-25	T26-34					17c		T1-22	T23-24	T25-34
		1e	T1	T2-10	T11-18	T19-34				19c	T1-8	T9-15	T16-21	T22-29				26a			T1-15	T16-29				23c	T1-8	T9-21	T22-30	T31-34				19b		T1-34
		1f	T1-2	T3-14	T15-28	T29-34				19d	T1-4	T5-12	T13-23	T24-29				26b			T1-18	T19-29				23d	T1-4	T5-?	T?-T31	T32-34				19d		T1-8	T9-15	T16-34
		2b		T1-20	T21-31	T32-34				19e	T1-6	T7-16	T17-29					26c		T1-18	T19-29					23e	T1-6	T7-?	T?-23	T24-34				19e	T1-12	T13-25	T26-34
		2c		T1-20	T21-31	T32-34												26d	T1-8	T9-29						24c			T1-4	T5-34				21a			T1-6	T7-34
		3a		T1-8	T9-34													27b			T1-12	T13-29				25a		T1-9	T10-30	T31-34
		3b			T1-26	T27-34		Exp_2	SERIE 1	8a			T1-10	T11-33				27c		T1-8	T9-21	T22-29				25b		T1-3	T4-19	T20-34
		3c			T1-34					9b		T1-11	T12-28	T29-33				28a			T1-18	T19-29				25d			T1-17	T18-34		Exp_3	SERIE 1	13a			T1-29	T30-38
		3e		T1-4	T5-26	T27-34				9d	T1-19	T20-30	T31-33					28c			T1-17	T18-29				26c		T1-4	T5-34					13c			T1-17	T18-38
		3f	T1-4	T5-12	T13-23	T24-34				11b	T1-13	T14-33						28d	T1-4	T5-11	T12-29					26d	T1-6	T7-13	T14-34					12d	T1-17	T18-27	T28-35	T36-38
		4a			T1-5	T6-34				11c		T1-7	T8-19	T20-33				29a			T1-12	T12-29				27c			T1-6	T7-34				13e	T1-19	T20-32	T33-35	T36-38
		4b	T1	T2-9	T10-15	T16-34				11d	T1-8	T9-16	T17-28	T29-33				29b			T1-23	T24-29				27d	T1-10	T11-34						14b		T1-7	T8-15	T16-38
		4c	T1-4	T5-11	T12-18	T19-34				11f	T1-11	T12-21	T22-27	T28-33				29c		T1-11		T12-29				28a		T1-7	T8-14	T15-34				14c	T1-7	T8-18	T19-31	T32-38
		4d	T1-9	T10-19	T20-34					12a			T1-12	T13-33				29d	T1-3	T4-11	T12-18	T19-29				28b			T1-10	T11-34				14d		T1-13	T14-22	T23-38
		4e	T1-12	T13-23	T23-27	T28-34				13a			T1-33					29e	T1-6	T7-18	T19-29					28c			T1-6	T7-34				14e			T1-28	T29-38
		5a		T1-4	T5-14	T15-34				13c	T1-13	T14-26	T27-33					30a			T1-29					28d			T1-19	T20-34				14g	T1-14	T15-29	T30-38
		6a		T1-13	T14-34				SERIE 2	8a			T1-21	T22-34			SERIE 2	18a			T1-34													15d	T1-3	T4-9	T10-20	T21-38
		6b		T1-10	T11-16	T17-34				8b			T1-12	T13-34				18b			T1-29	T30-34												15e	T1-6	T7-16	T17-23	T24-38
		6c	T1-4	T5-15	T16-32	T33-34				8c		T1-3	T4-9	T10-34				18c			T1-30	T31-34		Exp_4	SERIE 1	11b			T1-14	T15-40				15f	T1-4	T5-11	T12-21	T22-38
		6d	T1-8	T9-19	T20-26	T27-34				8d		T1-11		T12-34				18d			T1-26	T27-34				11d	T1-5	T7-17	T18-29	T30-40				15g	T1-10	T11-23	T24-35	T36-38
		6e		T1-9		T10-34				10a			T1-15	T16-34				18e		T1-10	T11-34					12a			T1-9	T10-40				16b			T1-8	T9-38
		6f		T1-11	T12-15	T16-34				11c		T1-8	T9-14	T15-34				19a			T1-9	T10-34				b			T1-24	T25-40				16c			T1-8	T9-38
		6g	T1-14	T15-34						12b		T1-11	T12-14	T15-34				19b			T1-21	T22-34				c			T1-3	T4-40				16d	T1-9	T10-19	T20-38
		7a			T1-16	T17-34				13a		T1-5	T6-12	T13-34				19c			T1-10	T11-34				d			T1-27	T28-40				17b		T1-8	T9-18	T19-38
		7b		T1-16	T17-26	T27-34				13b			T1-2	T3-34				20a			T1-5	T6-34				e		T1-27		T28-40				18a			T1-21	T22-38
		8a			T1-16	T16-34				13c			T1-34					20b			T1-10	T11-34				f	T1-13	T14-20	T21-31	T32-40				18b			T1-12	T13-38
		8b		T1-34						13d		T1-13	T14028	T29-34				20d			T1-30	T31-34				13a			T1-40					18c	T1-4	T5-13	T14-20	T21-38
		8c	T1-12	T13-23	T24-34					13e	T1-24	T25-31	T32-34					20e			T1-15	T16-34				c			T1-12	T13-40			SERIE 2	13b		T1-13	T14-25	T26-40
		8d		T1-4	T5-18	T19-34				14b			T1-21	T22-34				20f			T1-17	T18-34				d	T1-8	T9-21	T22-29	T30-40				13c			T1-34	T35-40
		8e			T1-5	T6-34				14c			T1-3	T4-34				21a		T1-33	T34					e	T1-8	T9-15	T16-30	T31-40				13d	T1-5	T6-20	T21-40
		8f	T1-11	T12-21	T22-30	T31-34				14d	T1-6	T7-13	T14-26	T27-34				22a			T1-4	T5-34				f			T1-21	T22-40				13f	T1-12	T13-21	T22-40
		9a			T1-17	T18-34												22b			T1-15	T26-34				14a			T1-10	T11-40				13g		T1-7	T8-35	T36-40
		9b	T1-13	T14-24	T25-30	T31-34		Exp_3	SERIE 1	7b			T1-4	T5-38				22c		T1-9	T10-34					b			T1-40					14a	T1-2	T3-23	T24-40
		9c	T1-T2-11	T12-34						7c		T1-11	T12-21	T22-38				22d			T1-19	T20-34				c	T1-13	T14-24	T25-40					14b		T1-12	T13-24	T25-40
										7d	T1-8	T9-19	T20-32	T33-38				23a		T1-?	T?-19	T20-34				15b			T1-40					14e	T1-9	T10-28	T29-40
										7e	T1-8	T9-18	T19-36	T37-38				23b		T1-?	T?-12	T13-34				c			T1-13	T14-40				15b			T1-21	T22-40
Exp_2	SERIE 1	Cell #	Inter	Pro-/Prometa	Meta	Ana-/Telo				7f	T1-11	T12-23	T24-37	T38				23c			T1-9	T10-34				d			T1-14	T15-40				15c	T1-6	T7-14	T15-22	T23-40
		1b			T1-16	T17-33				8b			T1-8	T9-38				23d			T1-19	T20-34												17b			T1-17	T18-40
		1c	T1-5	T6-16	T17-33					8c			T1-12	T13-38				23e		T1-34														17c			T1-28	T29-40
		2b			T1-33					8d			T1-11	T12-38				24a		T1-23		T23-34		Exp_5	SERIE 1	12a			T1-35	T36-39				17d			T1-18	T19-40
		2c		T1-33						8e	T1-5	T6-13	T14-24	T25-38				24b			T1-12	T13-34				b	T1-18	T19-31	T32-39					17f	T1-7	T8-17	T18-26	T27-40
		3a			T1-33					8f		T1-6	T7-24	T25-38				24c			T1-8	T9-34				c	T1-4	T5-17	T18-39					17g	T1-13	T14-22	T23-34	T35-40
		4a			T1-7	T8-33				9a		T1-4	T5-22	T23-38				24d	T1-19	T20-25	T26-32	T33-34				13a			T1-39					18a		T1-2	T3-9	T10-40
		4b				T1-33				9b			T1-9	T10-38				25a		T1-6	T7-34					b			T1-30	T31-39				18c			T1-18	T19-40
		4d			T1-9	T10-33				9d	T1-4	T5-14	T15-28	T29-38				25b			T1-19	T20-34				c	T1-7	T8-19	T20-39					18d			T1-12	T13-40
		4e		T1-31		T32-33				10a			T1-16	T17-38				26a			T1-17	T18-34				14a			T1-39
		7a			T1-23	T24-33				10c	T1-18	T19-27	T28-33	T34-38												b			T1-21	T22-39
		7b	T1-15	T16-23	T24-33					10d	T1-14	T15-22	T23-38			Exp_3	SERIE 1	19a			T1-34	T35-38				c	T1-14	T15-39				Exp_5	SERIE 1	16a			T1-3	T4-39
	SERIE 2	1a			T1-9	T10-34				10e	T1-11	T12-24	T25-32	T33-38				20a		T1-5	T6-23	T24-38				15a			T1-14	T15-39				b		T1-11	T12-39
		1b	T1-11	T12-20	T21-29	T30-34				11a			T1-29	T30-38				21a			T1-23	T24-38				b	T1-18	T19-26	T27-39					17a			T1-12	T13-39
		2a			T1-6	T7-34				11c	T1-6	T7-16	T17-36	T37-38				22a			T1-33	T34-38			SERIE 2	11b		T1-12	T13-29	T30-40				b		T1-7		T8-39
		2b			T1-34					11d	T1-10	T11-19	T20-38					22b			T1-10	T11-38				d			T1-28	T29-40				18a			T1-10	T11-39
		2c			T1-23	T24-34				11e	T1-7	T8-17	T18-33	T34-38				22e			T1-26	T27-38				e	T1-6	T7-18	T19-35	T36-40				19a			T1-12	T13-39
		2d			T-17	T18-34				12a		T1-17	T18-38					22f		T1-6	T7-20	T21-38				12b			T1-30	T31-40				c	T1-7	T8-18	T19-33	T34-39
		2e		T1-10	T11-25	T26-34				12d			T1-8	T9-38				22g		T1-9	T10-20	T21-38				c			T1-23	T24-40				20a			T1-13	T14-39
		2f		T1-8	T9-34					12e			T1-26	T27-38				22h		T1-7	T8-37	T38				13a			T1-7	T8-40			SERIE 2	16b			T1-13	T14-40
		2g		T1-11	T12-34					12f		T1-13	T14-37	T38				22i		T1-11	T12-38					b		T1-4	T5-23	T24-40				c			T1-30	T31-40
		3a	T1-5	T6-18	T19-34													22j	T1-8	T9-17	T18-38					e	T1-7	T8-18	T19-30	T31-40				d			T1-24	T25-40
		3b	T1-10	T11-?	T?-30	T31-34												22k	T1-6	T7-15	T16-29	T30-38				f		T1-11	T12-37	T38-40				f			T1-21	T22-40
		3c	T1	T2-12	T13-20	T21-34		Exp_4	SERIE 1	7a		T1-13		T14-40				23a		T1-5	T6-37	T38				14a			T1-27	T28-40				g	T1-11	T12-18	T19-28	T29-40
		3d	T1-5	T6-?	T?-22	T23-34				9a			T1-12	T13-40				23c	T1-2	T3-11	T12-24	T25-38				b	T1-10	T11-18	T19-40					17a			T1-40
		3e	T1	T2-15	T16-28	T29-34				10a		T1-20	T21-40					23d		T1-15	T16-34	T35-38				15b			T1-40					b			T1-40
		4a			T1-11	T12-34				10b			T1-5	T6-40				24a			T1-9	T10-38				c			T1-40					c			T1-40
		4b	T1-11	T12-21	T22-30	T31-34				10c	T1-16	T17-30	T31-40					24b	T1-6	T7-16	T17-25	T26-38				d			T1-40					18a			T1-40
		5a			T1-8	T9-34				10d	T1-19	T20-39	T30-40					24c	T1-4	T5-15	T16-31	T32-38				e			T1-40					b			T1-40
		6a		T1-34					SERIE 2	6a			T1-11	T12-40			SERIE 2	20a			T1-8	T9-40				f		T1-15	T16-32	T33-40				c			T1-33	T34-40
		7a			T1-6	T7-34				6b			T1-19	T20-40				20d		T1-8	T9-40													d		T1-10	T11-40
		7b			T1-5	T6-34				7a			T1-8	T9-40				20e			T1-14	T15-40												19a			T1-10	T11-40
		7c		T1-?	T?-13	T14-34				7b		T1-10	T11-22	T23-40				20f	T1-5	T6-12	T13-40													b			T1-26	T27-40
		7d		T1-7	T8-16	T17-34				8a			T1-25	T26-40				21e			T1-40													20a			T1-34	T35-40
										9a			T1-36	T37-40				22e			T1-19	T20-40												c			T1-21	T22-40
										9b			T1-18	T19-40				22f	T1-16	T17-22	T23-36	T37-40												d			T1-40
Exp_3	SERIE 1	1b		T1-38						9c		T1-5	T6-17	T18-40				23a			T1-4	T5-40
		1c		T1-38						9d			T1-4	T5-40				23b	T1-7	T8-12	T13-25	T26-40
		1d	T1-21	T22-34	T35-38					9e		T1-12	T13-20	T21-40				23c	T1-17	T18-23	T24-30	T31-40
		2a			T1-15	T16-38												23d		T1-9	T10-17	T18-40
		2b			T1-13	T14-38												23e	T1-19	T20-31	T32-38	T39-40
		2c		T1-11	T12-38			Exp_5	SERIE 1	6a			T1-8	T9-39				24a			T1-13	T14-40
		2d		T1-11	T12-38					b	T1-15	T16-33	T34-39
		3a		T1-11	T12-29	T30-38				10a			T1-19	T20-39
		3b		T1-38						b			T1-9	T10-39		Exp_4	SERIE 1	16a			T1-7	T8-40
		4a			T1-11	T12-38			SERIE 2	6a			T1-15	T16-40				17a		T1-12	T13-18	T19-40
		4b	T1-2	T3-9	T10-19	T20-38				c		T1-8	T9-24	T25-40				17c		T1-9	T10-40
		4c	T1-8	T9-16	T17-36	T37-38				d			T1-26	T27-40				18a	T1-5	T6-15	T16-22	T23-40
		4d	T1-23	T24-36	T37-38					7a			T1-24	T25-40				19a			T1-6	T7-40
		4e	T1-17	T18-28	T29-38					b			T1-28	T29-40				19b	T1-16	T17-23	T24-33	T34-40
		4f	T1-16	T17-24	T25-36	T37-38				c			T1-17	T18-40				20b			T1-15	T16-40
		4g	T1-19	T20-29	T30-37	T38				d			T1-29	T30-40				c	T1-18	T19-25	T26-40
		5a	T1-14	T15-28	T29-38					8c			T1-10	T11-40				f		T1-10	T11-32	T33-40
		5b	T1-9	T10-21	T22-31	T32-38				d			T1-11	T12-40			SERIE 2	16a			T1-18	T19-40
		5c		T1-6	T7-17	T18-38				e		T1-10	T11-34	T35-40				b	T1-8	T9-18	T19-28	T29-40
		5d	T1-19	T20-29	T30-38					9a		T1-40						17a		T1-11	T12-40
		5e	T1-22	T23-29	T30-38					b			T1-25	T26-40				18a			T1-8	T9-40
		6a			T1-21	T22-38				c			T1-6	T7-40				b	T1-6	T7-18	T19-30	T31-40
		6b		T1-21	T22-38					d			T1-13	T14-40				c			T1-9	T10-40
										e			T1-40					d		T1-18	T19-29	T30-40
										10a			T1-19	T20-40				19c	T1-4	T5-16	T17-40
Exp_4	SERIE 1	1a			T1-8	T9-40				c		T1-13	T14-40					d	T1-16	T17-29	T30-36	T37-40
		1b	T1-5	T6-14	T15-40					d	T1-17	T18-32	T33-40					20a			T1-25	T26-40
		2a	T1-4	T5-15	T16-40													b	T1-6	T7-40
		4a			T1-27	T28-40
		4b	T1	T2-21	T22-24	T25-40
		4c		T1-15	T16-40
		5a		T1-37	T38-40
		5b		T1-28	T29-40
	SERIE 2	1a			T1-17	T18-40
		1b			T1-7	T8-40
		1c		T1-3	T4-22	T23-40
		1d			T1-40
		1e	T1-8	T9-16	T17-29	T30-40
		2a			T1-40
		2b		T1-6	T7-21	T22-40
		2c	T1-20	T21-35	T36-40
		3a			T1-34	T35-40
		3b			T1-22	T23-40
		3c		T1-9	T10-23	T24-40
		4a			T1-30	T31-40
		4b			T1-38	T39-40
		4c	T1-10	T11-20	T21-33	T34-40
		4d	T1-8	T9-19	T20-40
		4e	T1-15	T16-31	T32-40
		4f			T1-40
		5a			T1-16	T17-40
		5b		T1-11	T12-40
		5c	T1-4	T5-14	T15-32	T33-40
Exp_5	SERIE 1	1a		T1-7	T8-32	T33-39
		2a	T1-7	T8-20	T21-39
		b		T1-12	T13-39
		c		T1-14	T15-39
		3a		T1-39
		b		T1-14	T15-39
		c			T1-22	T23-39
		d	T1-6	T7-18	T19-39
		e	T1-4	T5-13	T14-39
		5a			T1-39
	SERIE 2	1a		T1-40
		b			T1-38	T39-40
		c			T1-36	T37-40
		d			T1-34	35-40
		e		T1-10	T11-40
		f	T1-12	T13-40
		g	T1-27	T28-40
		h	T1-5	T6-33	T34-40
		i			T1-40
		j	T1-12	T13-20	T21-36	T37-40
		2a			T1-16	T17-40
		b			T1-15	T16-40
		c			T1-12	T13-40
		d		T1-5	T6-27	T28-40
		e			T1-7	T8-40
		f		T1-15	T16-40
		g			T1-40
		3a		T1-40
		b		T1-40
		c			T1-10	T11-40
		d			T1-23	T24-40
		e			T1-40
		f		T1-15	T16-36	T37-40
		g		T1-11	T12-40
		h	T1-12	T13-27	T28-40
		4a			T1-40
		b			T1-40
		c		T1-40
		d			T1-27	T28-40
		e			T1-22	T23-40
		f			T1-21	T22-40
		g			T1-18	T19-40
		h	T1-4	T5-15	T16-28	T29-40
		5a			T1-14	T15-40
		d			T1-40

## Sheet: Fig. 4G
Individual data point values of time-lapse experiments from depletion-rescue experiments; related to the graph in Figure 4G
Normal Mitosis	Tx-y min: time-sequence intervals
Defective Mitosis
siCtrl + AdGFP								siBAG3_3 + AdGFP								siBAG3_3 + AdBAG3_WT								siBAG3_3 + AdBAG3_R480A
		Cell ID	Interphase	Prophase+Prometaphase	Metaphase	Anaphase+Telophase				Cell ID	Interphase	Prophase+Prometaphase	Metaphase	Anaphase+Telophase				Cell ID	Interphase	Prophase+Prometaphase	Metaphase	Anaphase+Telophase				Cell ID	Interphase	Prophase+Prometaphase	Metaphase	Anaphase+Telophase
Exp_1	SERIE 1	1a			?-T10	T11		Exp_1	SERIE 1	1a			?-T8	T9		Exp_1	SERIE 1	2a			?-T11	T12		Exp_1	SERIE 1	1a			?-T7	T8
		3a			?-T7	T8				2a			?-T37					2b	?-T9	T10-T15	T16-T18	T19				1b	?-T17	T18-T23	T24-T28	T29
		3b			?-T14	T15				2b			?-T24	T25				2c	?-T4	T5-T13	T14-T19	T20				1c	?-T16	T17-T21	T22-T26	T27
		3c			?-T10	T11				2c			?-T14	T15				3a			?-T37					2a		?-T6	T7-T34	T35
		3d	?-T12	T3-T23	T24-?					3a			?-T8	T9				5b			?-T6	T7				2b			?-T16	T17
		3e	?-T9	T10-T17	T18-T26	T27				3b			?-T11	T12				5c	?-T6	T7-T13	T14-T21	T22				3a		?-T9	T10-T16	T17
		3f	?-T18	T19-T25	T26-T33	T34				3c			?-T15	T16				6a		?-T7	T8-T28	T29				3b		?-T6	T7-T18	T19
		4a		?-T7	T8-T23	T24				3d	?-T3	T4-T12	T13-T17	T18				6b			?-T16	T17				3c			?-T37
		4b			?-T8	T9				3e			?-T10	T11				7a			?-T27	T28				3d	?-T13	T14-T20	T21-T25	T26
		4c			?-T23	T24				3f	?-T4	T5-T9	T10-T14	T15				7b		?-T8	T9-T36	T37				3e	?-T9	T10-T17	T18-?
		6a	?-T14	T15-T19	T20-?					3g	?-T10	T11-T16	T17-?					7d		?-T5	T6-T11	T12				4a		?-T8	T9-T15	T16
	SERIE 2	1a		?-T13	T14-T27	T28				4a			?-T29	T30				7e			?-T15	T16				4b			?-T8	T9
		1b			?-T26	T27				4b			?-T10	T11				7f			?-T13	T14				4c	?-T14	T15-T20	T21-T25	T26
		2a		?-T38						4c			?-T25	T26				7g		?-T7	T8-T21	T22				4d	?-T11	T12-T17	T18-?
		2d		?-T2	T3-T6	T7				4d		?-T7	T8-T20	T21				7i	?-T13	T14-T24	T25-T33	T34				5a	?-T16	T17-T22	T23-T26	T27
		2e	?-T10	T11-T19	T20-T26	T27				4f	?-T16	T17-T22	T23-T27	T28			SERIE 2	2a		?-T4	T5-T11	T12				6a			?-T18	T19
		2f	?-T19	T20-T23	T24-T26	T27				5a			?-T11	T12				2b		?-T8	T9-T16	T17			SERIE 2	1a			?-T6	T7
		2h	?-T17	T18-T28	T29-T35	T36				5b	?-T13	T14-T21	T22-?					2c	?-T23	T24-T30	T31-T33	T34				1b		?-T4	T5-T9	T10
		2i	?-T16	T17-T21	T22-T27	T28				5c	?-T22	T23-T29	T30-T36	T37				3a			?-T11	T12				1c	?-T9	T20-T27	T28-T30	T31
		2j	?-T14	T15-T21	T22-T32	T33				5d	?-T22	T23-T26	T27-?					3b			?-T32	T33				2a		?-T3	T4-T6	T7
		3a		?-T11	T12-T17	T18				5e	?-T12	T13-T18	T19-T21	T22				3c	?-T15	T16-T24	T25-T32	T33				2b	?-T3	T4-T14	T15-T34	T35
		3c	?-T6	T7-T12	T13-T17	T18				6a			?-T14	T15				4a			?-T32	T33				2c	?-T23	T24-T29	T30-T34	T35
		3d	?-T15	T16-T20	T21-T27	T28				8a			?-T15	T16				4b			?-T38					3a			?-T6	T7
		4b		?-T10	T11-T17	T18				8b	?-T3	T4-T8	T9-T19	T20				4c		?-T12	T13-T22	T23				3b		?-T5	T6-T18	T19
		4c			?-T38					8c			?-T6	T7				5a			?-T17	T18				3c	?-T9	T10-T18	T19-T21	T22
		4d			?-T10	T11				8d	?-T3	T4-T9	T10-T20	T21				5b	?-T10	T11-T15	T16-T24	T25				3d	?-T13	T14-T20	T21-?
		4e			?-T9	T10				8e	?-T3	T4-T8	T9-T11	T12				6a	?-T12	T13-T20	T21-T33	T34				4a			?-T6	T7
		4f		?-T20	T21-T33	T34				8f	?-T7	T8-T11	T12-T23	T24				7a			?-T11	T12				4b			?-T28	T29
		5a			?-T14	T15				8g	?-T7	T8-T13	T14-T23	T24				7b			?-T8	T9				4c			?-T7	T8
		5b			?-T11	T12				8h	?-T13	T14-T21	T22-T25	T26				7c			?-T10	T11				4d	?-T8	T9-T15	T16-?
		5c			?-T38					8i	?-T12	T13-T18	T19-T24	T25				7d	?-T17	T18-T26	T27-T37	T38				5a			?-T13	T14
		5e	?-T3	T4-T11	T12-T19	T20			SERIE 2	1a		?-T3	T4-T18	T19												5b			?-T9	T10
		5f	?-T1	T2-T13	T14-T28	T29				1b		?-T2	T3-T27	T28												5c			?-T11	T12
		6a		?-T3	T4-T7	T8				1c			?-T12	T13		Exp_2	SERIE 1	1b	?-T12	T13-T19	T20-T22	T23				5d			?-T6	T7
		6b			?-T19	T20				1d			?-T11	T12				3a			?-T12	T13				5f	?-T14	T15-T19	T20-T25	T26
										1e			?-T31	T32				3b			?-T22	T23				6a		?-T6	T7-T12	T13
										2a			?-T19	T20				3c	?-T7	T8-T12	T13-T18	T19				6b		?-T4	T5-T7	T8
Exp_2	SERIE 1	1a	?-T4	T5-T10	T11-T18	T19				2b			?-T8	T9				4a			?-T8	T9				6c			?-T7	T8
		1b	?-T22	T23-T27	T28-T30	T31				2c		?-T3	T4-T6	T7				4b			?-T9	T10				7a			?-T8	T9
		2a		?-T6	T7-T11	T12				2d			?-T38					4c	?-T8	T9-T14	T15-T27	T28
		2c			?-T9	T10				3a			?-T36	T37				4d	?-T4	T5-T11	T12-T16	T17
		2d	?-T4	T5-T11	T12-T17	T18				3b			?-T8	T9				5a			?-T17	T18		Exp_2	SERIE 1	1a		?-T10	T11-T13	T14
		2e	?-T20	T21-T27	T28-T30	T31				3c			?-T27	T28				5b	?-T13	T14-T20	T21-?					1b	?-T14	T15-T21	T22-?
		2f	?-T14	T15-T22	T23-T35	T36				3d			?-T38					6a			?-T11	T12				2a			?-T28	T29
		3a			?-T15	T16				3e	?-T13	T14-T21	T22-?					6b			?-T14	T15				2b		?-T7	T8-T13	T14
		3c	?-T9	T10-T24	T25-T32	T33				3f			?-T38					6c		?-T7	T8-T17	T18				2c	?-T4	T5-T13	T14-T24	T25
		4b			?-T10	T11				3g	?-T17	T18-T22	T23-?					6d	?-T8	T9-T14	T15-T26	T27				2d	?-T7	T8-T14	T15-T29	T30
		4c	?-T2	T3-T21	T22-?					3h	?-T13	T14-T22	T23-?					6e	?-T10	T11-T15	T16-T25	T26				2e	?-T8	T9-T16	T17-T19	T20
		5a		?-T19	T20-T21	T22				4a			?-T36	T37				6f	?-T10	T11-T15	T16-T25	T26				3a			?-T10	T11
		5b		?-T29	T30-?					4b			?-T38					6g	?-T11	T12-T16	T17-T37	T38				3b	?-T7	T8-T16	T17-?
		5c	?-T19	T20-T26	T27-T33	T34				5a			?-T38					7a			?-T21	T22				4a		?-T3	T4-T6	T7
		5d	?-T26	T27-T31	T32-T35	T36				5c			?-T38					7b		?-T5	T6-T22	T23				4b	?-T15	T16-T24	T25-T33	T34
		6a			?-T28	T29				5d		?-T12	T13-?					7c	?-T15	T16-T21	T22-T37	T38				5b			?-T7	T8
		6b	?-T14	T15-T23	T24-T29	T30				5e			?-T38				SERIE 2	1a			?-T12	T13				5c			?-T22	T23
		7a	?-T1	T2-T8	T9-T11	T12				5f		?-T37	T38-?					1b			?-T10	T11				5d			?-T9	T10
		7b	?-T9	T10-T22	T23-T28	T29				5g	?-T15	T16-T20	T21-T26	T27				1c	?-T2	T3-T9	T10-T25	T26				5e	?-T14	T15-T22	T23-T33	T34
	SERIE 2	2a		?-T8	T9-T17	T18				6a			?-T8	T9				1d		?-T5	T6-T12	T13				6a			?-T6	T7
		3a		?-T5	T6-T7	T8				6b			?-T38					1e			?-T12	T13			SERIE 2	1a			?-T21	T22
		4a		?-T6	T7-T14	T15				6c			?-T38					1f		?-T7	T8-T10	T11				1b	?-T14	T15-T20	T21-T25	T26
		4b	?-T5	T6-T13	T14-T16	T17				6d		?-T9	T10-T24	T25				1g	?-T9	T10-T15	T16-T19	T20				2a			?-T19	T20
		4c	?-T15	T16-T36	T37-?					6e			?-T23	T24				2a			?-T8	T9				2c			?-T7	T8
		5a			?-T38					6f	?-T8	T9-T14	T15-?					2b	?-T4	T5-T11	T12-T22	T23				2d	?-T8	T9-T14	T15-T24	T25
		5b	?-T22	T23-T29	T30-T36	T37				6g	?-T11	T12-?						2c	?-T12	T13-T17	T18-T21	T22				3a		?-T4	T5-T12	T13
		6a		?-T5	T6-T10	T11				7a			?-T10	T11				3a		?-T8	T9-T13	T14				3b		?-T9	T10-?
		6b			?-T6	T7				7b			?-T38					3b			?-T7	T8				3c	?-T4	T5-T10	T11-T18	T19
		6c	?-T12	T13-T22	T23-T24	T25				7c			?-T12	T13				3c		?-T6	T7-T30	T31				4b			?-T38
		6d	?-T10	T11-T15	T16-T24	T25				7d			?-T8	T9				3d			?-T6	T7				4c	?-*T3	T4-T14	T15-T28	T29
		6e	?-T17	T18-T24	T25-T33	T34				7e			?-T38					4a			?-T10	T11				4d		?-T9	T10-T29	T30
		6f			?-T13	T14				7f	?-T6	T7-T12	T13-T16	T17				4b			?-T6	T7				4e	?-T6	T7-T14	T15-T27	T28
										7g	?-T16	T17-T31	T32-T34	T35				5b			?-T14	T15				4f	?-T6	T7-T16	T17-T36	T37
																		5d	?-T7	T8-T13	T14-T25	T26				5a		?T4	T5-T9	T10
Exp_3	SERIE 1	1a			?-T27	T28												6b			?-T23	T24				5b	?-T3	T4-T10	T11-T17	T18
		1c	?-T5	T6-T15	T16-T21	T22		Exp_2	SERIE 1	1a			?-T15	T16				6c		?-T4	T5-T11	T12				6a			?-T8	T9
		2a			?-T8	T9				2a		?-T5	T6-?					7a			?-T6	T7				7a			?-T23	T24
		2b	?-T20	T21-T27	T28-T32	T33				2b			?-T7	T8				7b			?-T38					7b		?-T5	T6-T11	T12
		2c	?-T10	T11-T14	T15-T17	T18				2c			?-T15	T16				7c			?-T38					7c			?-T10	T11
		2d	?-T21	T22-T28	T29-T37	T38				3a			?-T12	T13				7d	?-T9	T10-T18	T19-T21	T22				7e	?-T7	T8-T16	T17-?
		3a			?-T7	T8				4a			?-T38					7e	?-T21	T22-T27	T28-T32	T33				7f	?-T12	T13-T20	T21-T32	T33
		3c	?-T8	T9-T12	T13-T16	T17				4b			?-T16	T17												7f	?-T20	T21-T29	T30-T36	T37
		3d	?-T19	T20-T25	T26-T32	T33				4c	?-T4	T5-T11	T12-T16	T17
		3e	?-T21	T22-T28	T29-T35	T36				4d	?-T16	T17-T22	T23-?			Exp_3	SERIE 1	1a	?-T14	T15-T20	T21-T30	T31
		3f	?-T25	T26-T32	T33-T36	T37				6a			?-T11	T12				2a	?-T2	T3-T12	T13-T29	T30		Exp_3	SERIE 1	1a	?-T18	T19-T24	T25-T34	T35
		4a			?-T6	T7				6c	?-T4	T5-T9	T10-T34	T35				2b	?-T9	T10-T18	T19-T23	T24				1b	?-T17	T18-T21	T22-T27	T28
		4b			?-T13	T14				6d			?-T8	T9				3a	?-T9	T10-T17	T18-T24	T25				1c	?-T24	T25-T29	T30-T34	T35
		4c			?-T10	T11				6e		?-T38						3b	?-T21	T22-T30	T31-T35	T36				2a	?-T17	T18-T24	T25-T29	T30
		4d	?-T11	T12-T15	T16-T23	T24				7a	?-T4	T5-T9	T10-T16	T17				5a			?-T11	T12				2b	?-T24	T25-T31	T32-T33	T34
		4e			?-T6	T7			SERIE 2	1a		?-T10	T11-T17	T18				5b			?-T6	T7				3a			?-T9	T10
		5a			?-T7	T8				1b		?-T6	T7-T25	T26				5c	?-T2	T3-T13	T14-T23	T24				4a			?-T17	T18
		5b			?-T15	T16				1c		?-T6	T7-T18	T19				6a			?-T38					4b			?-T7	T8
		5c	?-T7	T8-T11	T12-T15	T16				1d	?-T7	T8-t14	T15-T25	T26				6b	?-T2	T3-T11	T12-?					4c		?-T3	T4-T12	T13
		5d	?-T16	T17-T22	T23-T30	T31				1e	?-T6	T7-T14	T15-T33	T34				6c	?-T18	T19-T26	T27-T31	T32				4d		?-T4	T5-T12	T13
		5e	?-T24	T25-T30	T31-T36	T37				2a		?-T4	T5-T15	T16				6d	?-T17	T18-T25	T26-T32	T33				4e	?-T11	T12-T19	T20-T31	T32
		6a			?-T15	T16				3a		?-T7	T8-T20	T21				7a	?-T22	T23-T31	T32-T37	T38				4f	?-T20	T21-T24	T25-T31	T32
		6b			?-T7	T8				3b	?-T4	T5-T11	T12-T28	T29			SERIE 2	1a		?-T8	T9-T18	T19				4g	?-T4	T5-T11	T12-T30	T31
		6d	?-T20	T21-T25	T26-T31	T32				4b			?-T6	T7				1b	?-T4	T5-T14	T15-T18	T19				5a			?-T21	T22
		6e	?-T24	T25-T29	T30-T36	T37				4c			?-T16	T17				1c	?-T14	T15-T22	T23-T32	T33				5b	?-T12	T13-T19	T20-T31	T32
		6f	?-T16	T17-T23	T24-?					5a			?-T9	T10				2a	?-T4	T5-T11	T12-T15	T16				5c	?-T23	T24-T29	T30-T33	T34
		7a			?-T8	T9				5b	?-T11	T12-T16	T17-T19	T20				4a	?-T8	T9-T16	T17-T29	T30				6a			?-T6	T7
		7b		?-T4	T5-T15	T16				5c	?-T9	T10-T14	T15-T35	T36				4b	?-T12	T13-T18	T19-T26	T27				6b			?-T13	T14
		7c		?-T9	T10-T16	T17				5d	?-T3	T4-T9	T10-T17	T18				6a	?-T4	T5-T13	T14-T20	T21				6c	?-T9	T10-T15	T16-T36	T37
		7d	?-T5	T6-T10	T11-T20	T21				6a			?-T6	T7				7a	?-T4	T5-T11	T12-T27	T28				7a			?-T13	T14
		7e	?-T6	T7-T13	T14-T25	T26				6e		?-T5	T6-T13	T14												7b			?-T24	T25
	SERIE 2	1a			?-T38					6f	?-T6	T7-T11	T12-T22	T23												7c	?-T3	T4-T16	T17-T31	T32
		1b		?-T5	T6-T9	T10				6h	?-T14	T15-T21	T22-T28	T29											SERIE 2	1a			?-T12	T13
		1c	?-T12	T13-T19	T20-?					6i	?-T19	T20-T25	T26-T33	T34												1b	?-T5	T6-T14	T15-T18	T19
		2a			?-T22	T23				6j	?-T17	T18-T22	T23-?													1c	?-T15	T16-T21	T22-T31	T32
		2b		?-T12	T13-T16	T17				6l	?-T17	T18-T22	T23-?													2a			?-T8	T9
		2c	?-T7	T8-T16	T17-?					7a			?-T15	T16												2b			?-T21	T22
		2d	?-T14	T15-T23	T24-T26	T127				7b			?-T31	T32												2c	?-T13	T14-T20	T21-T35	T36
		2e	?-T21	T22-T30	T31-T32	T33				7c			?-T18	T19												2d	?-T18	T19-T24	T25-T30	T31
		3a		?-T5	T6-T17	T18				7d			?-T19	T20												3a			?-T13	T14
		3b			?-T36	T37				7e		?-T3	T4-T13	T14												3b			?-T22	T23
		3c			?-T14	T15				7f		?-T7	T8-T9	T10												3c			?-T20	T21
		3d	?-T3	T4-T10	T11-T17	T18				7g			?-T36	T37												3d	?-T2	T3-T8	T9-T29	T30
		3e	?-T9	T10-T14	T15-T18	T19				7h			?-T14	T15												3e			?-T8	T9
		3f	?-T5	T6-T13	T14-T30	T31				7i		?-T4	T5-T17	T18												3f	?-T15	T16-T22	T23-T26	T27
		3g	?-T24	T25-T29	T30-T36	T37				7j			?-T7	T8												4a		?-T6	T7-T12	T13
		3h	?-T27	T28-T35	T36-T37	T38				7k	?-T15	T16-T20	T21-?													5a			?-T12	T13
		4a			?-T8	T9																				5b			?-T10	T11
		4b	?-T2	T3-T10	T11-T15	T16																				5c	?-T21	T22-T26	T27-T36	T37
		4c	?-T2	T3-T9	T10-T13	T14		Exp_3	SERIE 1	1a			?-T9	T10												6a		?-T8	T9-T10	T11
		4d	?-T13	T14-T22	T23-T31	T32				1c	?-T11	T12-T17	T18-T27	T28												6b	?-T2	T3-T11	T12-T14	T15
		4e	?-T3	T4-T13	T14-T25	T26				2a			?-T6	T7												6c	?-T18	T19-T26	T27-T36	T37
		4f	?-T12	T13-T20	T21-T23	T24				2b	?-T19	T20-T25	T26-T31	T32												6d			?-T11	T12
		4g	?-T7	T8-T14	T15-T22	T23				2c	?-T14	T15-T26	T27-T31	T32												6e			?-T8	T9
		5a	?-T13	T14-T18	T19-T21	T22				3a			?-T7	T8
		6a			?-T8	T9				3b			?-T11	T12
		6b			?-T7	T8				3c			?-T38
		6c	?-T8	T9-T13	T13-T15	T16				3e			?-T29	T30
		6d	?-T23	T24-T29	T30-T33	T34				3f	?-T5	T6-T12	T13-T23	T24
		6e	?-T20	T21-T28	T29-T31	T32				4a			?-T11	T12
		7a			?-T10	T11				4b			?-T6	T7
		7b	?-T14	T15-T22	T23-T24	T25				4c		?-T3	T4-?
										4d	?-T4	T5-T10	T11-T24	T25
										4e	?-T2	T3-T9	T10-T26	T27
										4f	?-T9	T10-T14	T15-T27	T28
										5a		?-T4	T5-T20	T21
										5b	?-T5	T6-T12	T13-T20	T21
										5c	?-T7	T8-T13	T14-T20	T21
										5d	?-T18	T19-T24	T25-?
										6a			?-T6	T7
										6b	?-T2	T3-T7	T8-T18	T19
										6c	?-T3	T4-T10	T11-T16	T17
										6d	?-T8	T9-T14	T15-T18	T19
										6f	?-T5	T6-T11	T12-T37	T38
										7b			?-T9	T10
										7d	?-T8	T9-T14	T15-T24	T25
									SERIE 2	1a			?-T13	T14
										1b	?-T6	T7-T11	T12-T26	T27
										1c	?-T13	T14-T18	T19-T25	T26
										1d	?-T19	T20-T23	T24-T31	T32
										2a	?-T2	T3-T10	T11-?
										2b	?-T4	T5-T9	T10-T21	T22
										2c	?-T5	T6-T13	T14-T22	T23
										2d	?-T19	T20-T26	T27-T33	T34
										3a			?-T15	T16
										3b			?-T24	T25
										3c			?-T30	T31
										3d			?-T22	T23
										3e	?-T7	T8-T14	T15-?
										4a			?-T12	T13
										4b		?-T7	T8-?
										5a			?-T19	T20
										5b	?-T12	T13-T18	T19-T29	T30
										7a			?-T10	T11
										7b		?-T2	T3-T11	T12

## Sheet: Fig. 5C
Individual data point values of time-lapse experiments; related to the graph in Figure 5C
Normal
Rocking	Tx-y min: time-sequence intervals
Stalled (+/-Rocking)
Others
siCTL								siHSPB8_1								siHSPB8_2
		Cell ID	Interphase	Prophase+Prometaphase	Metaphase	Anaphase+Telophase				Cell ID	Interphase	Prophase+Prometaphase	Metaphase	Anaphase+Telophase				Cell ID	Interphase	Prophase+Prometaphase	Metaphase	Anaphase+Telophase
Exp_1	SERIE 1	31a			T1-8	T9-51		Exp_1	SERIE 1	16a			T1-11	T12-51		Exp_3	SERIE 1	15a			T1-26	T27-41
		b			T1-11	T12-51				b	T1-22	T23-31	T32-51					b	T1	T2-7	T8-15	T16-41
		c	T1-8	T9-16	T17-24	T25-51				c	T1-27	T28-36	T37-50	T51				c			T1-32	T33-41
		d	T1-7	T8-14	T15-24	T25-51				17a			T1-13	T14-51				d			T1-41
		e	T1-23	t24-30	T31-39	T40-51				b		T1-2	T3-44	T45-51				e	T1-6	T7-11	T12-22	T23-41
		32a		T1-9	T10-24	T25-51				c	T1-2	T3-10	T11-21	T23-51				f	T1-10	T11-16	T17-30	T31-41
		b	T1-16	T17-21	T22-32	T33-51				d	T1-10	T11-18	T19-29	T30-51				g	T1-24	T25-32	T33-41
		c	T1-23	T24-27	T28-46	T47-51				e	T1-15	T16-20	T21-33	T34-51				h	T1-18	T19-25	T26-41
		33a		T1-7	T8-19	T20-51				f	T1-27	T28-36	T37-51					i	T1-18	T19-25	T26-41
		b			T1-18	T19-51				18a			T1-8	T9-51				j	T1-18	T19-23	T24-35	T36-41
		c	T1-24	T25-30	T31-38	T39-51				b	T1-3	T4-20?	T21?-43	T44-51				k	T1-2	T3-8	T9-27	T28-41
		34a			T1-31	T32-51				c	T1-14	T15-20	T21-29	T30-51				16a			T1-41
		b	T1-12	T13-17	T18-27	T28-51				d	T1-21	T28-35	T36-46	T47-51				b	T1-10	T11-16	T17-27	T28-41
		c	T1-12	T13-17	T18-27	T28-51				e	T1-27	T28-34	T35-44	T45-51				17a			T1-41
		d	T1-23	T24-30	T31-42	T43-51				f	T1-34	T35-41	T42-49	T50-51				b			T1-18	T19-41
		e	T1-16	T17-28	T29-39	T40-51				19a			T1-17	T18-51				c			T1-41
		35a			T1-14	T15-51				b	T1	T2-6	T7-20	T21-51				d			T1-14	T15-41
		b			T1-30	T31-51				c	T1-3	T4-10	T11-20	T21-51				e	T1-4	T5-11	T12-33	T34-41
		c			T1-46	T47-51				d	T1-3	T4-11	T12-24	T25-51				f	T1-7	T8-12	T13-27	T28-41
		d	T1-16	T17-28	T29-41	T42-51				e	T1-5	T6-14	T15-27	T28-51				g	T1-5	T6-12	T13-18	T19-41
		e	T1-11	T12-17	T18-38	T39-51				f	T1-11	T12-20	T21-?					h	T1-7	T8-13	T14-41
		f	T1-28	T29-35	T36-42	T43-51				g	T1-7	T8-14	T15-21	T22-51				18a	T1-2	T3-9	T10-22	T23-41
		g	T1-28	T29-34	T35-44	T45-51				20a			T1-8	T9-51				c			T1-41
		36b		T1-14	T15-23	T24-51				b	T1-8	T9-13	T14-49	T50-51				d	T1-16	T17-23	T24-35	T36-41
		c		T1-5	T6-14	T15-51				c	T1-5	T6-11	T12-20	T21-51				e	T1-21	T22-27	T28-41
		d			T1-8	T9-51				d	T1-13	T14-19	T20-30	T31-51				19a		T1-6	T7-15	T16-41
		e		T1-8	T9-16	T17-51				e	T1-14	T15-20	T21-31	T32-51				b	T1-5	T6-12	T13-22	T23-41
		f	T1-5	T6-13	T14-19	T20-51				21a			T1-13	T14-51				20a		T1-6	T7-14	T15-41
		g	T1-22	T23-31	T32-39	T40-51				b	T1-14	T15-21	T22-28	T29-51				b			T1-8	T9-41
		h	T1-3	T4-9	T10-18	T19-51				22a			T1-17	T18-51				21a			T1-11	T12-41
		i	T1-17	T18-23	T24-33	T34-51				b		T1-7	T8-15	T16-51				b	T1-4	T5-11	T12-31	T23-41
		j	T1-11	T12-20	T21-28	T29-51				c	T1-5	T6-12	T13-22	T23-51				c			T1-22	T23-41
		k	T1-4	T5-12	T13-17	T18-51				d	T1-7	T8-11	T12-27	T28-51			SERIE 2	15a		T1-8	T9-19	T20-41
		l	T1-2	T3-10	T11-19	T20-51				e	T1-3	T4-10	T11-19	T20-51				b			T1-41
		37a		T1-4	T5-8	T9-51				f	T1-22	T23-28	T29-51					c			T1-41
		b			T1-7	T8-51				23a			T1-51					d			T1-34	T35-41
		c			T1-8	T9-51				b			T1-30	T31-51				16a		T1-6	T7-10	T11-41
		d		T1-11	T12-19	T20-51				c	T1-15	T16-21	T22-31	T32-51				b	T1-10	T11-16	T17-31	T32-41
		e	T1-3	T4-11	T12-17	T18-51				d	T1-16	T17-26	T27-50	T51				c	T1-10	T11-16	T17-26	T27-41
		f	T1-14	T15-21	T22-27	T28-51				24a		T1-3	T4-39	T40-51				d	T1-9	T10-16	T17-30	T31-41
		g	T1-11	T12-15	T16-28	T29-51				b		T1-11	T12-46	T47-51				e	T1-8	T9-16	T17-41
		h	T1-34	T35-39	T40-49	T50-51				c	T1-12	T13-20	T21-51					f			T1-30	T31-41
		i	T1-22	T23-28	T29-34	T35-51				d	T1-25	T26-34	T35-51					g			T1-39	T40-41
		j	T1-19	T20-25	T26-33	T34-51				26a		T1-4	T5-14	T15-51				h	T1-18	T19-24	T25-36	T37-41
		38a			T1-9	T10-51				b		T1-4	T5-22	T23-51				i			T1-6	T7-41
		b			T1-6	T7-51				c	T1-8	T9-15	T16-47	T48-51				j	T1-26	T27-32	T33-41
		c	T1-11	T12-18	T19-23	T24-51				d	T1-8	T9-18	T19-27	T28-51				k	T1-22	T23-28	T29-41
		d	T1-29	T30-35	T36-44	T45-51				e	T1-16	T17-22	T23-31	T32-51				17a		T1-6	T7-13	T14-41
		39a			T1-9	T10-51				f	T1-15	T16-23	T24-51					b			T1-36	T37-41
		b		T1-5	T6-12	T13-51				27a		T?	T?-51					c			T1-20	T21-41
		c	T1	T2-9	T10-13	T14-51				b			T1-27	T28-51				d	T1-10	T11-20	T21-27	T28-41
		d	T1-7	T8-11	T12-22	T23-51				c		T1-10	T11-17	T18-51				e	T1-8	T9-17	T18-41
		e	T1-20	T21-27	T28-31	T32-51				d	T1-10	T11-18	T19-24	T25-51				18a		T1-8	T9-41
		f	T1-28	T29-35	T36-48	T49-51				e	T1-21	T22-33	T34-51					b			T1-9	T10-41
		40a			T1-16	T17-51				28a			T1-11	T12-51				c			T1-9	T10-41
		b	T1-7	T8-13	t14-21	T22-51				b			T1-15	T16-51				d	T1-2	T3-9	T10-24	T25-41
		c	T1-12	T13-20	T21-30	T31-51				c	T1	T2-10	T11-20	T21-51				e			T1-21	T22-41
		d	T1-16	T17-22	T23-31	T32-51				d	T1	T2-9	T10-15	T16-51				f			T1-19	T20-41
		41a			T1-17	T18-51				e	T1-10	T11-16	T17-28	T29-51				g		T1-7	T8-18	T19-41
		b			T1-7	T8-51				f	T1-22	T23-28	T29-35	T36-51				h	T1-17	T18-25	T26-40	T41
		c		T1-4	T5-11	T12-51				29a			T1-11	T12-51				19a			T1-41
		d	T1-5	T6-11	T12-22	T23-51				b		T1-4	T5-23	T24-51				b		T1-3	T4-13	T14-41
		e	T1-22	T23-29	T30-40	T41-51				c	T1-8	T9-17	T18-24	T25-51				c			T1-7	T8-41
		f	T1-29	T30-34	T35-40	T41-51				d	T1-26	T27-31	T32-43	T44-51				d	T1-9	T10-17	T18-23	T24-41
		42a			T1-8	T9-51				30a	T1-4	T5-10	T11-19	T20-51				e	T1-11	T12-17	T18-32	T33-41
		b			T1-11	T12-51				b	T1-10	T11-16	T17-28	T29-51				f		T1-6	T7-41
		c	T1-6	T7-12	T13-24	T25-51				c	T1-19	T20-26	T27-39	T40-51				g	T1-13	T14-24	T25-34	T35-41
		d	T1-7	T8-15	T16-24	T25-51				d	T1-23	T24-29	T30-41	T42-51				h	T1-12	T13-20	T21-28	T29-41
		e	T1-21	T22-27	T28-39	T40-51				e	T1-29	T30-35	T36-44	T45-51				20a	T1-3	T4-9	T10-26	T27-41
		43a		T1-4	T5-11	T12-51			SERIE 2	16a			T1-7	T8-51				b			T1-13	T14-41
		b			T1-37	T38-51				b			T1-51					c	T1-3	T4-11	T12-29	T30-41
		c		T1-7	T8-16	T17-51				c	T1-9	T10-16	T17-28	T29-51				d			T1-41
		d	T1-2	T3-8	T9-11	T12-51				17a			T1-6	T7-51				e	T1-17	T18-28	T29-41
		44a			T1-15	T16-51				b	T1-4	T5-10	T11-24	T25-51				21a			T1-8	T9-41
		b			T1-8	T9-51				c	T1-13	T14-23	T24-33	T34-51				b			T1-29	T30-41
		c			T1-9	T10-51				18a		T1-10	T11-32	T33-51				c			T1-41
		d	T1-12	T13-18	t19-30	T31-51				b		T1-3	T4-13	T14-51				d	T1-14	T15-20	T21-29	T30-41
		e	T1-9	T10-14	T15-23	T24-51				c			T1-14	T15-51				e	T1-19	T20-25	T26-41
		f	T1-15	T16-21	T22-30	T31-51				d	T1-2	T3-10	T11-28	T29-51				f		T1-3	T4-41
		45a		T1-10	T11-44	T45-51				e			T1-9	T10-51				22a		T1-2	T3-16	T17-41
		b			T1-15	T16-51				f	T1-6	T7-11	T12-51					b		T1-5	T6-19	T20-41
		c			T1-8	T9-51				g	T1-24	T25-30	T31-40	T41-51				c	T1-3	T4-11	T12-41
		d			T1-9	T10-51				19a			T1-51					d			T1-41
		e		T1-3	T4-12	T13-51				b	T1-20	T21-33	T34-51					e			T1-25	T26-41
		f			T1-11	T12-51				c	T1-9	T10-18	T19-30	T31-51				f			T1-25	T26-41
		g			T1-10	T11-51				d	T1-20	T21-25	T26-33	T34-51				g		T1-2	T3-41
		h	T1-6	T7-18	T19-26	T27-51				20a			T1-31	T32-51				h	T1-14	T15-21	T22-41
		i	T1-20	T21-27	T28-37	T38-51				b		T1-5	T6-18	T19-51				i	T1-19	T22-25	T26-41
	SERIE 2	31a	T1-6	T7-12	T13-27	T28-51				c			T1-23	T24-51
		b	T1-12	T13-16	T17-23	T24-51				d	T1-9	T10-16	T17-34	T35-51
		c	T1-15	T16-20	T21-36	T37-51				e	T1-28	T29-37	T38-51			Exp_4	SERIE 1	9a			T1-7	T8-41
		32a			T1-51					21a			T1-12	t13-51				b			T1-10	T11-41
		b	T1	T2-9	T10-22	T23-51				b			T1-16	T17-51				c		T1-5	T6-28	T27-41
		c	T1-5	T6-12	T13-16	T17-51				c		T1-7	T8-47	T48-51				d	T1-5	T6-13	T14-34	T35-41
		33a			T1-8	T9-51				d		T1-4	T5-14	T15-51				e	T1-4	T5-11	T12-33	T34-41
		b			T1-38	T39-51				e	T1-24	T25-36	T37-35	T46-51				f	T1-25	T26-33	T34-41
		c		T1-7	T8-17	T18-51				22a			T1-10	T11-51				10a			T1-6	T7-41
		d	T1-9	T10-15	T16-21	T22-51				b		T1-4	T5-14	T15-51				b	T1-23	T24-29	T30-41
		34a			T1-6	T7-51				c		T1-4	T5-17	T18-51				11a			T1-21	T22-41
		b		T1-3	T4-11	T12-51				d			T1-21	T22-51				b			T1-9	T10-41
		c		T1-8	T9-17	T18-51				e		T1-3	T4-12	T13-51				c			T1-24	T25-41
		d		T1-11	T12-19	T20-51				f		T1-6	T7-18	T19-51				d			T1-41
		e		T1-16	T17-41	T42-51				g			T1-7	T8-51				e	T1-3	T4-10	T11-36	T37-41
		f	T1-2	T3-8	T9-21	T22-51				h	T1-4	T5-12	T13-51					f	T1-18	T19-24	T25-41
		35a		T1-4	T5-12	T13-51				i	T1-9	T10-22	T23-33	T34-51				g	T1-19	T20-25	T26-34	T35-41
		b		T1	T2-9	T10-51				j	T1-3	T4-9	T10-30	T31-51				h	T1-28	T29-34	T35-41
		c			T1-7	T8-51				k	T1-23	T24-30	T31-37	T38-51				12a			T1-12	T13-41
		d			T1-12	T13-51				23a			T1-9	T10-51				b	T1-9	T10-14	T15-26	T27-41
		e	T1-8	T9-20	T21-31	T32-51				b			T1-22	T23-51				c	T1-12	T13-20	T21-35	T36-41
		f	T1-16	T17-21	t22-49	T50-51				c			T1-9	T10-51				d		T1-41
		g	T1-19	T20-27	T28-33	T34-51				d	T1	T2-8	T9-20	T21-51				e	T1-18	T19-26	T27-36	T37-41
		h	T1-17	T18-25	t26-40	T41-51				e	T1-18	T19-26	t27-39	T40-51				13a		T1-5	T6-17	T18-41
		j	T1-15	T16-22	T23-36	t37-51				f	T1-20	T21-26	T27-36	T37-51				b	T1-13	T14-18	T19-41
		36a			T1-7	T8-51				g	T1-18	T19-25	T26-30	T31-51				c	T1-18	T19-26	T27-34	T35-41
		b		T1-6	T7-10	T11-51				24a			T1-10	T11-51				d	T1-19	T20-26	T27-37	T38-41
		c			T1-8	T9-51				b			T1-10	T11-51				14a			T1-33	T34-41
		d		T1-9	T10-16	T17-51				c	T1-12	T13-20	T21-41	T42-51				b			T1-18	T19-41
		e	T1-5	T6-13	T14-22	T23-51				d	T1-31	T32-37	T38-51					c			T1-16	T17-41
		f	T1-6	T7-12	T13-18	T19-51				25a			T1-21	T22-51				d	T1	T2-8	T9-30	T31-41
		g	T1-28	T29-34	t35-45	T46-51				b			T1-13	T14-51				e	T1-5	T6-12	T13-30	T31-41
		37a		T1-8	T9-19	T20-51				c			T1-9	T10-51				15a			T1-7	T8-41
		b			T1-51					d			T1-12	T13-51				b		T1-4	T5-13	T14-41
		c	T1-22	T23-28	T29-36	T37-51				e		T1-6	T7-23	T24-51				c	T1-20	T21-30	T31-41
		38a		T1-5	T6-12	T13-51				f	T1-14	T15-21	T22-34	T35-51				d	T1-18	T19-25	T26-41
		b			T1-51					26a		T1-4	T5-11	T12-51				16a		T1-4	T5-14	T15-41
		c			T1-51					b		T1-8	T9-14	T15-51				b			T1-11	T12-41
		d			T1-51					c			T1-8	T9-51				c			T1-10	T11-41
		e	T1-23	T24-29	T30-36	T37-51				d			T1-7	T8-51				d	T1-24	T25-29	T30-41
		f	T1-28	T29-34	T35-38	T39-51				e			T1-9	T10-51				e			T1-10	T11-41
		39a			T1-20	T21-51				f			T1-13	T14-51				f			T1-15	T16-41
		b	T1-16	T17-22	T23-31	T32-51				g		T1-8	T9-21	T22-51				g	T1-8	T9-19	T20-41
		c	T1-18	T19-25	T26-35	T36-51				h		T1-5	T6-12	T13-51				h	T1-6	T7-14	T15-25	T26-41
		40a			T1-10	T11-51				i	T1-16	T17-23	T24-32	T33-51				i	T1	T2-7	T8-17	T18-41
		b			T1-36	T37-51				j	T1-27	T28-34	T35-44	T45-51				j	T1-6	T7-14	T15-31	T32-41
		c	T1-21	T22-26	T27-40	T41-51				27a			T1-31	T32-51				k	T1-15	T16-22	T23-38	T39-41
		d	T1-22	T23-28	T29-41	T42-51				b			T1-23	T24-51				l	T1-15	T16-21	T22-34	T35-41
		e	T1-22	T23-27	T28-51					c		T1-5	T6-18	T19-51				m	T1-14	T15-21	T22-27	T28-41
		41a	T1	T2-10	T11-51					d			T1-9	T10-51				n			T1-11	T12-41
		b		T1-3	T4-10	T11-51				e	T1-9	T10-17	T18-34	T35-51				o	T1-23	T24-30	T31-41
		c		T1-5	T6-22	T23-51				28a			T1-6	T7-51			SERIE 2	9a			T1-13	T14-41
		d		T1-4	T5-14	T15-51				b		T1-3	T4-14	T15-51				b			T1-13	T14-41
		42a			T1-15	T16-51				c		T1-9	T10-32	T33-51				c	T1-14	T15-21	T22-32	T33-41
		b		T1-4	T5-14	T15-51				d			T1-13	T14-51				10a		T1-5	T6-31	T32-41
		c			T1-10	T11-51				e	T1-2	T3-11	T12-29	T30-51				b			T1-19	T20-41
		d	T1-10	T11-15	T16-27	T28-51				f			T1-9	T10-51				c			T1-7	T8-41
		e	T1-11	T12-20	T21-51					g	T1-6	T7-13	T14-22	T23-51				d			T1-9	T10-41
		f	T1-4	T5-14	T15-35	T36-51				h	T1-6	T7-13	T14-51					e			T1-18	T19-41
		g	T1-14	T15-21	T22-29	T30-51				29a			T1-7	T8-51				f	T1-8	T9-15	T16-39	T40-41
		43a		T1-7	T8-22	T23-51				b	T1-7	T8-17	T18-27	T28-51				g	T1-6	T7-12	T13-21	T22-41
		b	T1	T2-5	T6-12	T13-51				c			T1-51					11a			T1-8	T9-41
		c	T1-6	T7-12	R13-22	T23-51				d	T1-29	T30-36	T37-48	T49-51				b			T1-7	T8-41
		d	T1-10	T11-17	T18-27	T28-51				30b	T1	T2-6	T7-49	T50-51				12a	T1-12	T13-22	T23-36	T37-41
		e	T1-12	T13-17	T18-24	T25-51				c	T1-2	t3-8	T9-22	T23-51				13a			T1-7	T8-41
		f	T1-9	T10-15	T16-26	T27-51				d			T1-9	T10-51				b	T1-3	T4-8	T9-25	T26-41
		44a		T1-7	T8-14	T15-51				e			T1-14	T15-51				14a		T1-10	T11-18	T19-41
		b			T1-25	T26-51				f			T1-5	T6-51				b		T1-2	T3-18	T19-41
		c			T1-51					g			T1-10	T11-51				c	T1-21	T22-28	T29-41
		d		T1-8	T9-19	T20-51				h	T1-7	T8-13	T14-26	T27-51				d	T1-24	T25-32	T33-41
		e	T1-10	T11-15	T16-28	T29-51				i	T1-17	T18-22	t23-32	T33-51				e	T1-24	T25-31	T32-41
		f	T1-19	T20-29	T30-36	T37-51				j	T1-16	T17-20	T21-34	T35-51				f	T1-3	T4-9	T10-18	T19-41
		45a		T1-5	T6-15	T16-51												g	T1-18	T19-24	T25-33	T34-41
		b		T1-5	T6-11	T12-51		Exp_2	SERIE 1	16a			T1-51					15a	T1-8	T9-15	T16-30	T31-41
		c		T1	T2-7	T8-51				b		T1-6	T7-22	T23-51				b			T1-17	T18-41
		d			T1-11	T12-51				c	T1-7	T8-14	T15-28	T29-51				c		T1-6	T7-17	T18-41
		e		T1-10	T11-41	T42-51				d	T1-5	T6-13	t14-22	t23-51				d			T1-22	T23-41
										e	T1-16	T17-22	T23-37	T38-51				e			T1-32	T33-41
										f	T1-19	T20-25	T26-35	t36-51				f			T1-12	T13-41
Exp_2	SERIE 1	31a			T1-13	T14-51				17a			T1-27	T28-51				g	T1-11	T12-16	T17-41
		b	T1-6	T7-13	T14-27	T28-51				b			T1-51					h	T1-17	T18-22	T23-41
		32a		T1-3	T4-20	T21-51				c			T1-32	T33-51				i	T1-17	T18-24	T25-41
		b			T1-17	T18-51				d	T1-11	T12-18	T19-29	T30-51				16a	T1-2	T3-8	T9-24	T25-41
		c			T1-12	T13-51				e			T1-8	T9-51				b			T1-24	T25-41
		d	T1-2	T3-7	T8-13	T14-51				18a			T1-7	T8-51				c	T1-6	T7-11	T12-35	T36-41
		e	T1-10	T11-21	T22-44	T45-51				b		T1-6	T7-12	T13-51				d			T1-8	T9-41
		f	T1-13	T14-21	T22-33	T34-51				c			T1-8	T9-51				e		T1-8	T9-38	T39-41
		g	T1-14	T15-18	T19-51					d			T1-8	T9-51				f	T1-7	T8-14	T15-29	T30-41
		33a			T1-33	T34-51				e	T1-11	T12-20	T21-24	T25-51				g	T1-18	T19-25	T26-38	T39-41
		b			T1-9	T10-51				19a			T1-8	T9-51
		c			T1-7	T8-51				b		T1-4	T5-14	T15-51
		d	T1-9	T10-15	T16-25	T26-51				c		T1-4	T5-12	T13-51		Exp_5	SERIE 1	10a			T1-6	T7-41
		34a			T1-7	T8-51				d	T1-5	T6-12	T13-24	T25-51				b	T1-4	T5-11	T12-20	T21-41
		b		T1-5	T6-35	T36-51				e	T1-6	T7-10	T11-26	T27-51				c		T1-4	T5-13	T14-41
		c	T1-16	T17-21	T22-30	T31-51				f	T1-23	T24-28	T29-51					d	T1-6	T7-12	T13-22	T23-41
		35a			T1-15	T16-51				20a			T1-51					e	T1-11	T12-?	T?-41
		36a		T1-17	t18-26	T27-51				b	T1-8	T9-18	T19-51					f			T1-15	T16-41
		b	T1-13	T14-19	T20-27	T28-51				c	T1-7	T8-11	T12-41	T42-51				11a			T1-12	T13-41
		37a			T1-16	T17-51				d	T1-7	T8-12	T13-22	T23-51				b		T1-5	T6-20	T21-41
		b	T1-11	T12-16	T17-27	T28-51				e	T1-19	T20-23	T24-51					c	T1	T2-7	T8-19	T20-41
		38a		T1-6	T7-22	T23-51				f	T1-19	T20-25	T26-37	T38-51				d			T1-9	T10-41
		b			T1-9	T10-51				g	T1-24	T25-28	T29-48	T49-51				e			T1-22	T23-41
		c		T1-3	T4-11	T12-51				23a			T1-15	T16-51				f	T1-18	T19-26	T27-36	T37-41
		d	T1-6	T7-12	T13-19	T20-51				b	T1-11	T12-18	T19-32	T33-51				g	T1-20	T21-26	T27-38	T29-41
		e	T1-17	T18-24	T25-39	T40-51				24a			T1-7	T8-51				h	T1-20	T21-25	T26-35	T36-41
		39a			T1-10	T11-51				b			T1-51					12a			T1-12	T13-41
		b	T1-5	T6-13	T14-19	T20-51				c	T1-5	T6-13	T14-47	T48-51				b			T1-23	T24-41
		c		T1-4	T5-15	T16-51				25a		T1-5	T6-22	T23-51				c	T1-5	T6-13	T14-23	T24-41
		d	T1-5	T6-10	T11-17	T18-51				b	T1-21	T22-27	T28-36	T37-51				d	T1-13	T14-19	T20-41
		e	T1-14	T15-21	T22-31	T32-51				c	T1-6	T7-14	T15-36	T37-51				e	T1-11	T12-15	T16-36	T37-41
		f	T1-19	T20-25	T26-33	T34-51				d	T1-28	T29-34	T35-51					13a			T1-41
		g	T1-24	T25-29	T30-38	T39-51				e	T1-23	T24-30	T31-38	T39-51				b		T1-8	T9-15	T16-41
		40a			T1-15	T16-51				26a			T1-9	T10-51				c			T1-41
		b		T1-5	T6-17	T18-51				b		T1-3	t4-13	T14-51				d		T1-3	T4-25	T26-41
		c	T1-26	T27-33	T34-38	T39-51				27a			T1-7	T8-51				e			T1-41
		41a			T1-12	T13-51				b			T1-9	T10-51				f	T1-4	T5-9	T10-37	T38-41
		b			T1-10	T11-51				c	T1-10	T11-16	T17-30	T31-51				g	T1-5	T6-14	T15-41
		c	T1-10	T11-15	T16-38	T39-51				d	T1-13	T14-19	T20-35	T36-51				h	T1-18	T19-24	T25-41
		d	T1-27	T28-32	T33-42	T43-51				e	T1-10	T11-17	T18-37	T38-51				14a			T1-7	T8-41
		42a			T1-37	T38-51				f	T1-10	T11-17	T18-25	T26-51				b			T1-10	T11-41
		b	T1-10	T11-15	T16-35	T36-51				28a			T1-7	T8-51				c			T1-11	T12-41
		c	T1-13	T14-19	T20-28	T29-51				b		T1-9	T10-34	T35-51				d	T1-5	T6-14	T15-41
		43a			T1-10	T11-51				29a			T1-39	T40-51				e		T1-5	T6-20	T21-41
		b			T1-14	T15-51				b			T1-12	T13-51				f	T1-2	T3-10	T11-29	T30-41
		44a			T1-7	T8-51				c			T1-13	T14-51				15a			T1-11	T12-41
		b	T1-21	T22-32	T33-51					30a			T1-14	T15-51				b			T1-24	T25-41
		45a			T1-9	T10-51				b			T1-15	T16-51				c	T1-4	T5-?	T?-29	T30-41
		b			T-26	T27-51				c	T1-5	T6-15	T16-31	T32-51				d			T1-38	T39-41
		c		T1-5	T6-17	T18-51				d	T1	T2-7	T8-21	T22-51				e			T1-8	T9-41
		d	T1-13	T14-18	T19-28	T29-51				e	T1-21	T22-27	T28-44	T45-51				f	T1-11	T12-17	T18-34	T35-41
		e	T1-11	T12-15	T16-22	T23-51				f	T1-21	T22-27	T28-42	T43-51				16a		T1-5	T6-10	T11-41
	SERIE 2	31a			T1-10	T11-51			SERIE 2	16a			T1-21	T22-51				b	T1	T2-11	T12-33	T34-41
		b	T1-2	T3-8	T9-17	T18-51				b			T1-9	T10-51				c	T1	T2-10	T11-16	T17-41
		c		T1-11	T12-26	T27-51				c			T1-8	T9-51				d	T1-17	T18-25	T26-32	T33-41
		d	T1-8	T9-14	T15-24	T25-51				d	T1-15	T16-20	T21-29	T30-51				17a			T1-6	T7-41
		e	T1-11	T12-16	T17-24	T25-51				17a		T1-3	T4-14	T15-51				b	T1-2	T3-9	T10-41
		f	T1-12	T13-18	T19-25	T26-51				b			T1-8	T9-51				c		T1-6	T7-28	T29-41
		g	T1-27	T28-33	T34-43	T45-51				c			T1-13	T14-51				d			T1-14	T15-41
		32a			T1-10	T11-51				d		T1-5	T6-15	T16-51				e		T1-6	T7-16	T17-41
		b	T1-4	T5-10	T11-25	T26-51				e	T1-4	T5-9	T10-17	T18-51				f	T1-5	T6-15	T16-24	T25-41
		c	T1-15	T16-?	T?-51					f	T1-18	T19-25	T26-51					g	T1-19	T20-27	T28-35	T36-41
		d	T1-31	T34-36	T37-46	T47-51				g	T1-28	T29-34	T35-51					18a		T1-3	T4-17	T18-41
		33a			T1-24	T25-51				18a			T1-10	T11-51				b			T1-10	T11-41
		b	T1-21	T22-26	T27-34	T35-51				b	T1-5	T6-11	T12-18	T19-51				c	T1	T2-9	T10-41
		c	T1-9	T10-14	T15-23	T24-51				19a			T1-10	T11-51				d	T1-3	T4-10	T11-24	T25-41
		34a		T1-3	T4-21	T22-51				b			T1-11	T12-51				e	T1-10	T11-16	T17-41
		b		T1-4	T5-21	T22-51				c		T1-7	T8-14	T15-51				f	T1-16	T17-24	T25-29	T30-41
		c	T1-19	T20-25	T26-33	T34-51				d	T1-11	T12-17	T18-25	T26-51			SERIE 2	9a			T1-10	T11-41
		35a	T1-4	T5-9	T10-21	T22-51				e	T1-21	T22-27	T28-51					b			T1-9	T10-41
		b	T1-21	T22-26	T27-38	T39-51				20a		T1-6	T7-19	T20-51				c	T1-3	T4-11	T12-19	T20-41
		c	T1-31	T32-37	T38-45	T46-51				b			T1-19	T20-51				d			T1-7	T8-41
		36a	T1-15	T16-21	T22-31	T32-51				c			T1-9	T10-51				e			T1-41
		b		T1	T2-6	T7-51				d	T1-5	T6-15	T16-51					f	T1-7	T8-15	T16-28	T29-41
		37a		T1-6	T7-34	T35-51				e	T1-10	T11-17	T18-45	T46-51				g	T1-4	T5-14	T15-23	T24-41
		b			T1-18	T19-51				f	T1-24	T25-32	T33-42	T43-51				h	T1-12	T13-19	T20-29	T30-41
		c		T1-2	T3-22	T23-51				g	T1-24	T25-33	T34-51					i	T1-24	T25-32	T33-38	T39-41
		d			T1-21	T22-51				h	T1-27	T28-34	T35-51					10a		T1-4	T5-19	T20-41
		e	T1-18	T19-35	T36-45	T46-51				i	T1-16	T27-32	T33-41	T42-51				b	T1-12	T13-17	T18-33	T24-41
		f	T1-23	T24-33	T34-49	T50-51				21a	T1-3	T4-10	T11-26	T27-51				c		T1-5	T6-13	T14-41
		38a		T1-6	T7-14	T15-51				b		T1-6	T7-16	T17-51				d		T1-9	T10-18	T19-41
		39a			T1-8	T9-51				c			T1-11	T12-51				e	T1-18	T19-25	T26-37	T38-41
		b	T1-6	T7-17	T18-51					d			T1-9	T10-51				11a		T1-5	T6-11	T12-41
		c	T1-12	T13-17	T18-31	T32-51				e	T1-9	T10-14	T15-29	T30-51				b		T1-8	T9-13	T14-41
		d	T1-18	T19-23	T24-31	T32-51				f	T1-22	T23-29	T30-51					c			T1-9	T10-41
		e	T1-22	T23-29	T30-51					22a		T1-4	T5-12	T13-51				d	T1-6	T7-16	T17-26	T27-41
		40a			T1-14	T15-51				b			T1-12	T13-51				e	T1-2	T3-8	T9-18	T19-41
		b	T1-7	T8-14	T15-25	T26-51				c	T1-2	T3-11	T12-21	T22-51				12a			T1-9	T10-41
		c	T1-21	T22-28	T29-36	T37-51				d			T1-8	T9-51				b		T1-4	T5-10	T11-41
		41a		T1-4	T5-12	T13-51				e	T1-11	T12-16	T17-27	T28-51				c		T1-4	T5-12	T13-41
		b	T1-4	T5-21	t22-28	T29-51				f	T1-29	T30-33	T34-42	T43-51				d			T1-8	T9-41
		42a			T1-14	T15-51				g	T1-28	T29-36	T37-44	T45-51				e			T1-12	T13-41
		b			T1-10	t11-51				23a			T1-11	T12-51				f	T1-17	T18-23	T24-35	T36-41
		c	T1	T2-5	T6-42	T43-51				b		T1-6	T7-19	T20-51				g	T1-14	T15-20	T21-38	T39-41
		d	T1	T2-5	T6-12	T13-51				c	T1-5	T6-10	T11-31	T32-51				13a			T1-11	T12-41
		43a			T1-7	T8-51				d	T1-11	t12-17	T18-26	T27-51				b	T1-6	T7-13	T14-25	T26-41
		b	T1-8	T9-12	T13-51					24a			T1-14	T15-51				c		T1-3	T4-38	T39-41
		c	T1-12	t13-19	T20-48	T49-51				b		T1-5	T6-11	T12-51				d			T1-10	T11-41
		d	T1-22	T23-27	T28-43	T44-51				c			T1-10	T11-51				e	T1-12	T13-18	T19-38	T39-41
		e	T1-28	T29-35	T36-44	T45-51				d			T1-12	T13-51				14a			T1-12	T13-41
		44a			T1-7	T8-51				e			T1-10	T11-51				b		T1-13	T14-41
		b	T1-4	T5-10	T11-18	T19-51				f			T1-10	T11-51				c		T1-6	T7-13	T14-41
		c			T1-20	T21-51				g	T1-4	T5-15	T16-37	T38-51				d	T1-3	T4-9	T10-23	T24-41
		d	T1-10	T11-20	T21-33	T34-51				h	T1-13	T14-18	T19-27	T28-51				e	T1-7	T8-14	T15-25	T26-41
		45a			T1-8	T9-51				25a			T1-10	T11-51				f	T1-22	T23-29	T30-38	T39-41
		b	T1-5	T6-10	T11-20	T21-51				b		T1-7	T8-37	T38-51				g	T1-17	T18-26	T27-38	T39-41
		c	T1	T2-5	T6-16	T17-51				c			T1-51					15a			T1-21	T22-41
		d			T1-11	T12-51				d	T1-18	T19-22	T23-29	T30-51				b			T1-9	T10-41
		e	T1-18	T19-23	T24-34	T35-51				e	T1-23	T24-27	T28-37	T38-51				c			T1-10	T11-41
										26a			T1-12	T13-51				d			T1-6	T7-41
										b			T1-8	T9-51				16a			T1-41
Exp_3	SERIE 1	1a			T1-12	T13-41				c			T1-9	T10-51				b	T1-6	T7-13	T14-27	T28-41
		c			T1-19	T20-41				d	T1-8	T9-15	T16-18	T19-51				c			T1-7	T8-41
		d			T1-12	T13-41				e	T1-24	T25-31	T32-46	T47-51				d		T1-5	T6-11	T12-41
		e	T1-13	T14-22	T23-39	T40-41				f	T1-30	T31-36	T37-49	T50-51				e	T1-3	T4-9	T10-25	T26-41
		2a			T1-28	T29-41				27a			T1-51					f	T1-6	T7-13	T14-19	T20-41
		b			T1-14	T15-41				b			T1-51					g	T1-23	T24-29	T30-36	T37-41
		c		T1-5	T6-15	T16-41				c			T1-51					h			T1-8	T9-41
		d			T1-15	T16-41				d	T1-8	T9-14	T15-30	T31-51
		e	T1-17	T18-32	T33-41					e	T1-15	T16-23	T24-34	T35-51
		f	T1-8	T9-14	T15-26	T27-41				28a	T1-6	T7-12	T13-41	T42-51
		g	T1-5	T6-15	T16-25	T26-41				29a			T1-10	T11-51
		h	T1-16	T17-22	T23-29	T30-41				b			T1-7	T8-51
		i	T1-17	T18-25	T26-33	T34-41				30a		T1-4	T5-13	T14-51
		3b	T1-6	T7-12	T13-22	T23-41				b	T1-7	T8-14	T15-20	T21-51
		4a		T1-9	T10-27	T28-41				c	T1-12	t13-17	T18-29	T30-51
		b			T1-7	T8-41
		c		T1-3	T4-24	T25-41
		d	T1-4	T5-9	T10-19	T20-41		Exp_3	SERIE 1	8a			T1-12	T13-41
		e	T1-8	T9-16	T17-28	T29-41				b	T1-12	T13-22	T23-30	T31-41
		f	T1-20	T21-28	T29-41					9b			T1-37	T38-41
		g	T1-9	T10-16	T17-24	T25-41				c	T1-25	T26-33	T34-39	T40-41
		h	T1-9	T10-17	T18-27	T28-41				10a	T1-7	T8-14	T15-36	T37-41
		i	T1-12	T13-21	T22-26	T27-41				b	T1-22	T23-29	T30-39	T40-41
		5a			T1-12	T13-41				11a		T1-3	T4-13	T14-41
		b		T1-7	T8-31	T32-41				b	T1-2	T3-9	T10-19	T20-41
		c	T1-3	T4-8	T9-17	T18-41				c	T1-10	T11-18	T19-28	T29-41
		d	T1-11	T12-19	T20-27	T28-41				12a			T1-14	T15-41
		e	T1-8	T9-16	T17-36	T37-41				b			T1-9	T10-41
		6a	T1-2	T3-11	T12-23	T24-41				c	T1-6	T7-12	T13-27	T28-41
		b			T1-19	T20-41				d	T1-17	T18-27	T28-37	T38-41
		c			T1-16	T17-41				e	T1-14	T15-22	T23-41
		d	T1-2	T3-13	T14-23	T24-41				13a		T1-7	T8-21	T22-41
		e	T1-16	T17-24	T25-32	T33-41				b			T1-11	T12-41
		f	T1-5	T6-14	T15-26	T27-41				c			T2-27	T28-41
		g	T-23	T24-32	T33-39	T40-41				d	T1-8	T9-15	T16-22	T23-41
		7a			T1-6	T7-41				e	T1-7	T8-14	T15-30	T31-41
		b			T1-14	T15-41				f	T1-11	T12-17	T18-25	T26-41
		c	T1-12	T13-19	T20-30	T31-41				g	T1-27	T28-33	T34-41
	SERIE 2	1a			T1-34	T35-41				i	T1-13	T14-20	T21-31	T32-41
		b		T1-7	T8-18	T19-41				14a			T1-9	T10-41
		c			T1-41					b			T1-9	T10-41
		d			T1-11	T12-41			SERIE 2	8a		T1-3	T4-15	T16-41
		3a			T1-41					b		T1-5	T6-22	T23-41
		b	T1-12	T13-19	T20-27	T28-41				c	T1-5	T6-11	T12-24	T25-41
		c	T1-23	T24-30	T31-41					d	T1-9	T10-14	T15-35	36-41
		4a		T1-7	T8-24	T25-41				e	T1-8	T9-15	T16-41
		b	T1-4	T5-12	T13-18	T19-41				9a			T1-7	T8-41
		c		T1-6	T7-16	T17-41				b			T1-22	T23-41
		d	T1-9	T10-18	T19-33	T34-41				c	T1-9	T10-20	T21-28	T29-41
		e	T1-15	T16-22	T23-38	T39-41				10a			T1-13	T14-41
		f	T1-18	T19-27	T28-35	T36-41				b			T1-10	T11041
		g	T1-22	T23-29	T30-35	T36-41				c		T1-4	T5-9	T10-41
		5a			T1-18	T19-41				d	T1-14	T15-19	T20-27	T28-41
		b			T1-11	T12-41				e	T1-19	T20-28	T29-41
		c		T1-9	T10-13	T14-41				f	T1-21	T22-28	T29-41
		d	T1-2	T3-9	T10-18	T19-41				g	T1-28	T29-34	T35-41
		e			T1-13	T14-41				11a			T1-13	T14-41
		f	T1-16	T17-20	T21-29	T30-41				b			T1-10	T11-41
		6a			T1-13	T14-41				c			T1-12	T13-41
		b			T1-7	T8-41				d		T1-8	T9-25	T26-41
		c			T1-8	T9-41				e	T1-16-	T17-20	T21-37	T38-41
		d		T1-7	T8-14	T15-41				13a			T1-24	T25-41
		e	T1-2	T3-8	T9-18	T19-41				b			T1-7	T8041
		f	T1-19	T20-25	T26-35	T36-41				c			T1-41
		7a		T1-4	T5-11	T12-41				d			T1-6	T7-41
		b			T1-14	T15-41				e	T1-11	T12-18	T19-41
		c			T1-14	T15-41				14a			T1-7	T8-41
		d		T1-4	T5-25	T26-41				c		T1-14	T15-41
		e	T1-10	T11-17	T18-26	T27-41				d	T1	T2-9	T10-13	T14-41
		f	T1-22	T23-30	T31-39	T40-41				e	T1-16	T17-22	T23-34	R35-41
										f	T1-17	T18-23	T24-40	T41
Exp_4	SERIE 1	1a			T1-7	T8-41
		b			T1-19	T20-41
		c			T1-18	T19-41
		d			T1-20	T21-41
		e	T1-13	T14-18	T19-30	T31-41
		f	T1-11	T12-18	T19-25	T26-41
		g	T1-13	T14-19	T20-31	T32-41
		h	T1-26	T27-34	T35-41
		i	T1-21	T22-28	T29-37	T38-41
		j	T1-23	T24-29	T30-41
		3a			T1-9	T10-41
		b	T1-8	T9-18	T19-34	T35-41
		c	T1	T2-11	T12-19	T20-41
		d			T1-15	T16-41
		e	T1-23	T24-29	T30-41
		f	T1-24	T25-31	T32-41
		5a		T1-7	T8-16	T17-41
		6a			T1-13	T14-41
		b			T1-14	T15-41
		7a			T1-9	T10-41
		b			T1-7	T8-41
		c			T1-6	T7-41
		d			T1-9	T10-41
		8a			T1-16	T17-41
		b			T1-34	T35-41
		c		T1-4	T5-41
		d			T1-13	T14-41
		e	T1-3	T4-8	T9-20	T21-41
	SERIE 2	1a			T1-13	T14-41
		b			T1-8	T9-41
		c		T1-6	T7-17	T18-41
		d	T1-4	T5-8	T9-30	T31-41
		e	T1-16	T17-21	T22-32	T33-41
		2a			T1-13	T14-41
		b			T1-10	T11-41
		c			T1-11	T12-41
		d	T1-10	T11-14	T15-23	T24-41
		3a			T1-8	T9-41
		4a			T1-16	T17-41
		b		T1-7	T8-13	T14-41
		c			T1-17	T18-41
		d		T1-6	T7-26	T26-41
		e	T1-12	T13-20	T21-33	T34-41
		5a			T1-10	T11-41
		b			T1-12	T13-41
		c	T1-17	T18-24	T25-35	T26-41
		d	T1-5	T6-11	T12-19	T20-41
		e	T1-22	T23-30	T31-37	T38-41
		f	T1-15	T16-23	T24-30	T31-41
		6a			T1-8	T9-41
		b			T1-27	T28-41
		c			T1-41
		d	T1-14	T15-20	T21-36	T37-41
		e	T1-10	T11-16	T17-29	T30-41
		7a			T1-41
		b			T1-28	T29-41
		c	T1-11	T12-16	T17-27	T28-41
		d	T1-20	T21-26	T27-35	T36-41
		e	T1-23	T24-30	T31-41
		8a			T1-26	T27-41
		b			T1-22	T23-41
		c	T1-3	T4-12	T13-22	T23-41
		d	T1-15	T16-23	T24-36	T37-41
Exp_5	SERIE 1	1a		T1-4	T5-17	T18-41
		b			T1-17	T18-41
		c			T1-14	T15-41
		d	T1	T2-6	T7-13	T14-41
		e	T1	T2-11	T12-31	T32-41
		2a			T1-16	T17-41
		b			T1-8	T9-41
		c			T1-18	T19-41
		d	T1-10	T11-19	T20-41
		e	T1-11	T12-19	T20-26	T27-41
		f	T1-15	T16-24	T25-34	T35-41
		g	T1-14	T15-22	T23-28	T29-41
		h	T1-21	T22-27	T28-36	T37-41
		3a			T1-9	T10-41
		b			T1-15	T16-41
		c			T1-26	T27-41
		d	T1	T2-8	T9-18	T19-41
		e	T1-3	T4-10	T11-20	T21-41
		f			T1-10	T11-41
		g	T1-12	T13-20	T21-28	T29-41
		h	T1-17	T18-22	T23-32	T33-41
		i	T1-21	T22-29	T30-38	T39-41
		4a			T1-9	T10-41
		b			T1-5	T6-41
		c	T1	T2-9	T10-30	T31-41
		d		T1-8	T9-19	T20-41
		e	T1-6	T7-14	T15-20	T21-41
		f	T1-7	T8-13	T14-20	T21-41
		g	T1-16	T17-22	T23-29	T30-41
		h	T1-17	T18-29	T30-35	T36-41
		i	T1-15	T16-22	T23-30	T31-41
		j	T1-20	T21-26	T27-36	T37-41
		k	T1-24	T25-32	T33-36	T37-41
		5a			T1-13	T14-41
		b		T1	T2-15	T16-41
		c			T1-14	T15-41
		d	T1-10	T11-15	T16-22	T23-41
		e	T1	T2-8	T9-18	T19-41
		f	T1-10	T11-16	T17-31	T32-41
		6a			T1-11	T12-41
		b	T1-6	T7-11	T12-20	T21-41
		c			T1-11	T12-41
		d			T1-8	T9-41
		e	T1-4	T5-?	T?-29	T30-41
		f	T1-2	T3-9	T10-27	T28-41
		g	T1-7	T8-15	T16-28	T29041
		7a			T1-11	T12-41
		b		T1-6	T7-14	T15-41
		c	T1-2	T3-8	T9-23	T24-41
		d	T1	T2-10	T11-19	T20-41
		7e			T1-10	T11-41
		f			T1-34	T35-41
		g	T1	T2-9	T10-15	T16-41
		h	T1-13	T14-19	T20-28	T29-41
		i	T1-7	T8-14	T15-24	T25-41
		j	T1-13	T14-22	T23-31	T32-41
		k	T1-14	T15-20	T21-28	T29-41
		l	T1-19	T20-30	T31-38	T39-41
		8a	T1-2	T3-8	T9-41
		b			T1-31	T32-41
		c	T1-16	T17-24	T25-41
		9a		T1-5	T6-11	T12-41
		b			T1-10	T11-41
		c		T1	T2-14	T15-41
		d			T1-7	T8-41
		e			T1-6	T7-41
		f	T1-6	T7-17	T18-27	T28-41
		g		T1-8	T9-18	T19-41
		h	T1-11	T12-17	T18-26	T27-41
		i	T1-7	T8-14	T15-31	T32-41
		j	T1-24	T25-31	T32-40	T41
	SERIE 2	1a		T1-7	T8-21	T22-41
		b			T1-12	T13-41
		c	T1-10	T11-19	T20-30	T31-41
		d	T1-6	T7-19	T20-27	T28-41
		e			T1-9	T10-41
		f			T1-7	T8-41
		g			T1-14	T15-41
		h	T1-7	T8-13	T14-23	T24-41
		2a			T1-7	T8-41
		b			T1-9	T10-41
		c	T1-4 ?	T5-10	T11-20	T21-41
		d	T1-20	T21-28	T29-36	T37-41
		e	T1-7	T8-13	T14-30	T31-41
		3a			T1-7	T8-41
		b			T1-20	T21-41
		c			T1-10	T11-41
		d			T1-6	T7-41
		e	T1-17	T18-24	T25-30	T31-41
		f	T1	T2-8	T9-20	T21-41
		4a		T1-6	T7-13	T14-41
		b			T1-14	T15-41
		c	T1-10	T11-18	T19-26	T27-41
		d	T1-30	T31-37	T38-41
		5a			T1-24	T25-41
		b		T1-6	T7-12	T13-41
		c			T1-14	T15-41
		d		T1-7	T8-16	T17-41
		e	T1-8	T9-14	T15-24	T25-41
		6a			T1-9	T10-41
		b			T1-25	T26-41
		c			T1-7	T8-41
		d		T1-7	T8-12	T13-41
		7a	T1-7	T8-17	T18-22	T23-41
		8a		T1-8	T9-14	T15-41
		b			T1-8	T9-41
		c	T1-6	T7-12	T13-21	T22-41

## Sheet: Fig. 6C
Individual data point values of time-lapse experiments; related to the graph in Figure 6C
Normal	Tx-y min: time-sequence intervals
Rocking
Stalled (+/-Rocking)
Others
siCTL								sip61_1								sip62_2
		Cell ID	Interphase	Prophase+Prometaphase	Metaphase	Anaphase+Telophase				Cell ID	Interphase	Prophase+Prometaphase	Metaphase	Anaphase+Telophase				Cell ID	Interphase	Prophase+Prometaphase	Metaphase	Anaphase+Telophase
Exp_1	SERIE 1	31a			T1-8	T9-51		Exp_4	SERIE 1	16a			T1-10	T11-35		Exp_1	SERIE 1	1a			T1-51
		b			T1-11	T12-51				17a	?	?	T?-35					2a			T1-8	T9-51
		c	T1-8	T9-16	T17-24	T25-51				18a			T1-35					b		T1-?	T?-43	T44-51
		d	T1-7	T8-14	T15-24	T25-51				18b			T1-27	T28-35				c	T1	T2-10	T11-25	T26-51
		e	T1-23	t24-30	T31-39	T40-51				18c	T1-8	T9-13	T14-23	T24-35				d	T1-14	T15-20	T21-51
		32a		T1-9	T10-24	T25-51				18d	T1-19	T20-26	T27-35					e	T1-27	T28-34	T35-51
		b	T1-16	T17-21	T22-32	T33-51				18e	T1-15	T16-22	T23-35					3a	T1-32	T33-40	T41-47	T48-51
		c	T1-23	T24-27	T28-46	T47-51				19a			T1-35					4a			T1-20	T21-51
		33a		T1-7	T8-19	T20-51				19b			T1-8	T9-35				b	T1-20	T21-35	T36-51
		b			T1-18	T19-51				19c			T1-25	T26-35				c	T1-17	T18-23	T24-51
		c	T1-24	T25-30	T31-38	T39-51				19d			T1-8	T9-35				d	T1-28	T29-34	T35-44	T45-51
		34a			T1-31	T32-51				20a			T1-8	T9-35				5a	T1-3	T4-11	T12-19	T20-51
		b	T1-12	T13-17	T18-27	T28-51				21a	T1-3	T4-10	T11-24	T25-35				b			T1-9	T10-51
		c	T1-12	T13-17	T18-27	T28-51			SERIE 2	16a			T1-15	T16-35				c	T1-4	T5-17	T18-27	T28-51
		d	T1-23	T24-30	T31-42	T43-51				16b			T1-32	T33-35				d			T1-12	T13-51
		e	T1-16	T17-28	T29-39	T40-51				16c		T1-5	T6-15	T16-35				e			T1-13	T14-51
		35a			T1-14	T15-51				16d	T1-6	T7-12	T13-35					f	T1-14	T15-24	T25-32	T33-51
		b			T1-30	T31-51				16e	T1-6	T7-12	T13-28	T29-35				g	T1-17	T18-23	T24-51
		c			T1-46	T47-51				17b		T1-5	T6-35					h	T1-29	T30-33	T34-51
		d	T1-16	T17-28	T29-41	T42-51				17c	T1-…		T….-30	T31-35				7a			T1-9	T10-51
		e	T1-11	T12-17	T18-38	T39-51				17d	T1-…	T….-T16	T17-35					b	T1-23	T24-29	T30-51
		f	T1-28	T29-35	T36-42	T43-51				18a			T1-6	T7-35				9a	T1-13	T14-20	T21-28	T29-51
		g	T1-28	T29-34	T35-44	T45-51				18b			T1-10	T11-35				b	T1-24	T25-30	T31-44	T45-51
		36b		T1-14	T15-23	T24-51				18c			T1-26	T27-35				10a			T1-5	T6-51
		c		T1-5	T6-14	T15-51				18d	T1-4	T5-11	T12-24	T25-35				b			T1-30	T31-51
		d			T1-8	T9-51				18e	T1-4	T5-10	T11-27	T28-35				c	T1-3	T4-10	T11-32	T33-51
		e		T1-8	T9-16	T17-51				18f	T1-14	T15-17	T18-31	T32-35				11a	T1-5	T6-10	T11-20	T21-51
		f	T1-5	T6-13	T14-19	T20-51				19a			T1-11	T12-35				b	T1-4	T5-10	T11-41	T48-51
		g	T1-22	T23-31	T32-39	T40-51				19b			T1-20	T21-35				c	T1-21	T22-29	T30-37	T38-51
		h	T1-3	T4-9	T10-18	T19-51				19d			T1-10	T11-35				d	T1-27	T28-32	T33-39	T40-51
		i	T1-17	T18-23	T24-33	T34-51				19e	T1-14	T15-19	T20-26	T27-35				12a			T1-12	T13-51
		j	T1-11	T12-20	T21-28	T29-51				19f	T1-13	T14-18	T19-30	T31-35				b	T1-13	T14-21	T22-35	T36-51
		k	T1-4	T5-12	T13-17	T18-51				20a	T1-9	T10-13	T14-22	T23-35				13a			T1-5	T6-51
		l	T1-2	T3-10	T11-19	T20-51				20b	T1-10	T11-13	T14-20	T21-35				b	T1-15	T16-21	T22-31	T32-51
		37a		T1-4	T5-8	T9-51				21b			T1-29	T30-35				14a			T1-8	T9-51
		b			T1-7	T8-51				21c			T1-35					b			T1-17	T18-51
		c			T1-8	T9-51				21d		T1-6	T7-18	T19-35				15a			T1-18	T19-51
		d		T1-11	T12-19	T20-51				21e	T1-11	T12-18	T19-28	T29-35				b			T1-26	T27-51
		e	T1-3	T4-11	T12-17	T18-51				22a			T1-5	T6-35				c	T1-2	T3-10	T11-51
		f	T1-14	T15-21	T22-27	T28-51				22b			T1-10	T11-35				d	T1-13	T14-22	T23-51
		g	T1-11	T12-15	T16-28	T29-51				22c			T1-35					e	T1-9	T10-17	T18-31	T32-51
		h	T1-34	T35-39	T40-49	T50-51				22d	T1-5	T6-10	T11-28	T29-35			SERIE 2	1a			T1-51
		i	T1-22	T23-28	T29-34	T35-51				22e	T1-9	T10-16	T17-27	T28-35				b		T1-3	T4-22	T23-51
		j	T1-19	T20-25	T26-33	T34-51												c	T1-3	T4-9	T10-50	T51
		38a			T1-9	T10-51		Exp_5	SERIE 1	17a			T1-20	T21-41				d	T1-9	T10-14	T15-30	T31-51
		b			T1-6	T7-51				b			T1-12	T13-41				e	T1-13	T14-21	T22-51
		c	T1-11	T12-18	T19-23	T24-51				c			T1-41					f	T1-28	T29-35	T36-51
		d	T1-29	T30-35	T36-44	T45-51				d			T1-21	T22-41				2a			T1-29	T30-51
		39a			T1-9	T10-51				e	T1-10	T11-17	T18-38	T39-41				b		T1-9	T10-20	T21-51
		b		T1-5	T6-12	T13-51				f	T1-11	T12-16	U17-27	T28-41				c			T1-18	T19-51
		c	T1	T2-9	T10-13	T14-51				g	T1-6	T7-11	T12-19	T20-41				d			T1-22	T23-51
		d	T1-7	T8-11	T12-22	T23-51				18a	T1	T2-7	T8-17	T18-41				e	T1-12	T13-19	T20-51
		e	T1-20	T21-27	T28-31	T32-51				b			T1-22	T23-41				f	T1-11	T12-22	T23-51
		f	T1-28	T29-35	T36-48	T49-51				c		T1-4	T5-35	T36-41				g	T1-18	T19-27	T28-38	T39-51
		40a			T1-16	T17-51				d	T1-13	T14-18	T19-32	T33-41				3a			T1-22	T23-51
		b	T1-7	T8-13	t14-21	T22-51				e	T1-3	T14-?	T?-?	T?				b			T1-22	T23-51
		c	T1-12	T13-20	T21-30	T31-51				f	T1-22	T23-27	T28-41					c		T1-4	T5-17	T18-51
		d	T1-16	T17-22	T23-31	T32-51				20a			T1-19	T20-41				4a			T1-10	T11-51
		41a			T1-17	T18-51				21a			T1-11	T12-41				b			T1-7	T8-51
		b			T1-7	T8-51				b			T1-12	T13-41				c	T1-4	T5-12	T13-51
		c		T1-4	T5-11	T12-51				c		T1-8	T9-26	T27-41				d	T1-3	T4-12	T13-35	T36-51
		d	T1-5	T6-11	T12-22	T23-51				d	T1-14	T15-25	T26-39	T40-41				e	T1-7	T8-19	T20-33	T34-51
		e	T1-22	T23-29	T30-40	T41-51				e	T1-12	T13-16	T17-26	T27-41				f	T1-17	T18-26	T27-51
		f	T1-29	T30-34	T35-40	T41-51				22a			T1-41					5a			T1-7	T8-51
		42a			T1-8	T9-51				b			T1-39	T40-41				b	T1-4	T5-12	T13-51
		b			T1-11	T12-51				c			T1-34	T35-41				c		T1-10	T11-51
		c	T1-6	T7-12	T13-24	T25-51				23a			T1-41					d			T1-9	T10-51
		d	T1-7	T8-15	T16-24	T25-51				b			T1-41					e		T1-8	T9-51
		e	T1-21	T22-27	T28-39	T40-51				c			T1-41					f	T1-20	T21-26	T27-44	T45-51
		43a		T1-4	T5-11	T12-51				d	T1-6	T7-12	T13-41					g	T1-22	T23-31	T24-45	T46-51
		b			T1-37	T38-51				e	T1-20	T21-26	T27-40	T41				6a			T1-35	T36-51
		c		T1-7	T8-16	T17-51				24a		T1-5	T6-22	T23-41				b			T1-14	T15-51
		d	T1-2	T3-8	T9-11	T12-51				b			T1-21	T22-41				7a			T1-51
		44a			T1-15	T16-51				c			T1-21	T22-41				b			T1-9	T10-51
		b			T1-8	T9-51				d	T1-6	T7-14	T15-21	T22-41				c			T1-51
		c			T1-9	T10-51				e	T1-10	T11-19	T20-41					d	T1-22	T23-28	T29-51
		d	T1-12	T13-18	t19-30	T31-51				f	T1-27	T28-35	T36-41					e	T1-12	T13-17	T18-51
		e	T1-9	T10-14	T15-23	T24-51			SERIE 2	17a			T1-14	T15-41				f	T1-20	T21-?
		f	T1-15	T16-21	T22-30	T31-51				b			T1-13	T14-41				g	T1-27	T28-33	T34-45	T46-51
		45a		T1-10	T11-44	T45-51				c			T1-12	T13-41				8a	T1-3	T4-11	T12-28	T29-51
		b			T1-15	T16-51				d		T1-6	T7-12	T13-41				b	T1-15	T16-24	T25-40	T41-51
		c			T1-8	T9-51				e			T1-7	T8-41				c	T1-25	T26-31	T32-51
		d			T1-9	T10-51				f	T1-3	T4-11	T12-31	T32-41				9a			T1-51
		e		T1-3	T4-12	T13-51				g	T1-6	T7-13	T14-25	T26-41				b	T1-4	T5-11	T12-29	T30-51
		f			T1-11	T12-51				h			T1-11	T12-41				10a			T1-11	T12-51
		g			T1-10	T11-51				i	T1-11	T12-19	T20-35	T36-41				b	T1-6	T7-18	T19-27	T28-51
		h	T1-6	T7-18	T19-26	T27-51				j	T1-6	T7-12	T13-19	T20-41				c	T1-26	T27-33	T34-51
		i	T1-20	T21-27	T28-37	T38-51				k	T1-5	T6-12	T13-25	T26-41				d	T1-30	T31-41	T42-45	T46-51
	SERIE 2	31a	T1-6	T7-12	T13-27	T28-51				l	T1-5	T6-11	T12-41					11a			T1-18	T19-51
		b	T1-12	T13-16	T17-23	T24-51				m	T1-8	T9-15	T16-31	T32-41				b	T1-17	T18-22	T23-35	T36-51
		c	T1-15	T16-20	T21-36	T37-51				18a		T1-4	T5-19	T20-41				c	T1-14	T15-22	T23-34	T35-51
		32a			T1-51					b			T1-9	T10-41				12a			T1-51
		b	T1	T2-9	T10-22	T23-51				19a			T1-41					b			T1-7	T8-51
		c	T1-5	T6-12	T13-16	T17-51				b			T1-7	T8-41				c			T1-12	T13-51
		33a			T1-8	T9-51				c		T1-6	T7-14	T15-41				d			T1-9	T10-51
		b			T1-38	T39-51				d	T1-6	T7-12	T13-21	T22-41				e		T1-5	T6-13	T14-51
		c		T1-7	T8-17	T18-51				e	T1-10	T11-15	T16-37	T38-41				f	T1-24	T25-31	T32-40	T41-51
		d	T1-9	T10-15	T16-21	T22-51				20a			T1-8	T9-41				g	T1-23	T34-33	T34-51
		34a			T1-6	T7-51				b		T1-7	T8-41					h	T1-26	T27-34	T35-51
		b		T1-3	T4-11	T12-51				21a		T1-6	T7-15	T16-41				13a		T1-7	T8-15	T16-51
		c		T1-8	T9-17	T18-51				b		T1-7	T8-20	T21-41				b	T1-29	T30-39	T40-51
		d		T1-11	T12-19	T20-51				c		T1-5	T6-21	T27-41				14a			T1-10	T11-51
		e		T1-16	T17-41	T42-51				d		T1-3	T4-25	T26-41				b		T1-7	T8-14	T15-51
		f	T1-2	T3-8	T9-21	T22-51				e	T1-10	T11-17	T18-27	T28-41				c			T1-10	T11-51
		35a		T1-4	T5-12	T13-51				f	T1-7	T8-13	T14-31	T32-41				d	T1-21	T22-31	T32-49	T50-51
		b		T1	T2-9	T10-51				g	T1-15	T16-21	T22-30	T31-41				e	T1-20	T21-27	T28-43	T44-51
		c			T1-7	T8-51				22a		T1-3	T4-10	T11-41				f	T1-24	T25-32	T33-51
		d			T1-12	T13-51				b	T1-2	T3-10	T11-17	T18-41				15a			T1-8	T9-51
		e	T1-8	T9-20	T21-31	T32-51				c			T1-11	T12-41				b			T1-38	T39-51
		f	T1-16	T17-21	t22-49	T50-51				d	T1-9	T10-17	T18-28	T29-41				c			T1-51
		g	T1-19	T20-27	T28-33	T34-51				e		T1-4	T5-35	T36-41				d			T1-12	T13-51
		h	T1-17	T18-25	t26-40	T41-51				23a			T1-12	T13-41
		j	T1-15	T16-22	T23-36	t37-51				b	T1-8	T9-17	T18-?
		36a			T1-7	T8-51				c	T1-18	T19-26	T27-34	T35-41		Exp_2	SERIE 1	1a			T1-51
		b		T1-6	T7-10	T11-51				24a	T1-7	T8-13	T14-30	T31-41				b			T1-51
		c			T1-8	T9-51				b	T1-12	T13-17	T18-27	T28-41				c			T1-51
		d		T1-9	T10-16	T17-51												d	T1-4	T5-13	T14-31	T32-51
		e	T1-5	T6-13	T14-22	T23-51												e	T1-29	T30-36	T37-47	T48-51
		f	T1-6	T7-12	T13-18	T19-51		Exp_6	SERIE 1	19a		T1-3	T4-19	T20-41				f	T1-30	T31-35	T36-46	T47-51
		g	T1-28	T29-34	t35-45	T46-51				b			T1-15	T16-41				2a			T1-41	T44-51
		37a		T1-8	T9-19	T20-51				c			T1-30	T31-41				b			T1-9	T10-51
		b			T1-51					d			T1-20	T21-41				3a		T1-7	T8-19	T20-51
		c	T1-22	T23-28	T29-36	T37-51				e			T1-11	T12-41				b	T1-13	T14-21	T22-51
		38a		T1-5	T6-12	T13-51				f	T1-11	T12-19	T20-41					c	T1-32	T33-37	T38-51
		b			T1-51					g			T1-5	T6-41				d	T1-25	T26-30	T31-51
		c			T1-51					h			T1-14	T15-41				4a	T1-3	T4-10	T11-23	T24-51
		d			T1-51					i			T1-7	T8-41				5a			T1-34	T35-51
		e	T1-23	T24-29	T30-36	T37-51				20a			T1-10	T11-41				6a		T1-4	T5-38	T39-51
		f	T1-28	T29-34	T35-38	T39-51				b			T1-17	T18-41				b			T1-17	T18-51
		39a			T1-20	T21-51				c		T1-7	T8-17	T18-41				c		T1-7	T8-36	T37-51
		b	T1-16	T17-22	T23-31	T32-51				d	T1-6	T7-11	T12-24	T25-41				d	T1-3	T4-10	T11-28	T29-51
		c	T1-18	T19-25	T26-35	T36-51				e	T1	T2-8	T9-16	T17-41				e	T1-11	T12-18	T19-36	T37-51
		40a			T1-10	T11-51				f		T1-7	T8-21	T22-41				f	T1-17	T18-24	T25-35	T36-51
		b			T1-36	T37-51				g	T1-20	T21-25	T26-40	T41				g	T1-15	T16-22	T23-51
		c	T1-21	T22-26	T27-40	T41-51				21a			T1-9	T10-41				8a			T1-9	T10-51
		d	T1-22	T23-28	T29-41	T42-51				b			T1-15	T16-41				b	T1-8	T9-13	T14-28	T29-51
		e	T1-22	T23-27	T28-51					c	T1-9	T10-17	T18-30	T31-41				c	T1-21	T22-29	T30-39	T40-51
		41a	T1	T2-10	T11-51					d	T1-11	T12-18	T19-35	T36-41				d	T1-23	T24-27	T28-38	T39-51
		b		T1-3	T4-10	T11-51				e	T1-8	T9-15	T16-20	T21-41				9a			T1-12	T13-51
		c		T1-5	T6-22	T23-51				f	T1-23	T24-29	T30-41					b			T1-15	T16-51
		d		T1-4	T5-14	T15-51				22a			T1-18	T19-41				c	T1-3	T4-10	T11-22	T23-51
		42a			T1-15	T16-51				b			T1-19	T20-41				d			T1-28	T29-51
		b		T1-4	T5-14	T15-51				c		T1-5	T6-20	T21-41				10a			T1-51
		c			T1-10	T11-51				d	T1-3	T4-11	T12-24	T25-41				12a			T1-14	T15-51
		d	T1-10	T11-15	T16-27	T28-51				e	T1-12	T13-20	T21-27	T28-41				b	T1-19	T20-26	T27-36	T37-51
		e	T1-11	T12-20	T21-51					23a			T1-12	T13-41				13a			T1-25	T26-51
		f	T1-4	T5-14	T15-35	T36-51				b			T1-20	T21-41				b	T1-8	T9-14	T15-24	T25-51
		g	T1-14	T15-21	T22-29	T30-51				c		T1-7	T8-12	T13-41				c	T1	T2-7	T8-17	T18-51
		43a		T1-7	T8-22	T23-51				d		T1-7	T8-19	T20-41				d	T1-14	T15-22	T23-51
		b	T1	T2-5	T6-12	T13-51				e	T1-3	T4-9	T10-25	T26-41				14a	T1-3	T4-9	T10-24	T25-51
		c	T1-6	T7-12	R13-22	T23-51				f		T1-8	T9-19	T20-41				15a			T1-15	T16-51
		d	T1-10	T11-17	T18-27	T28-51				g	T1	T2-10	T11-41					b			T1-13	T14-51
		e	T1-12	T13-17	T18-24	T25-51				h	T1-24	T25-29	T30-39	T40-41				c	T1-22	T23-28	T29-51
		f	T1-9	T10-15	T16-26	T27-51				24a		T1-9	T10-34	T35-41				d	T1-27	T28-31	T32-51
		44a		T1-7	T8-14	T15-51				b			T1-15	T16-41			SERIE 2	1a			T1-51
		b			T1-25	T26-51				c			T1-11	T12-41				b			T1-51
		c			T1-51					d	T1-23	T24-30	T31-41					2a			T1-11	T12-51
		d		T1-8	T9-19	T20-51				e	T1-21	T22-28	T29-35	T36-41				b			T1-31	T32-51
		e	T1-10	T11-15	T16-28	T29-51				25a	T1-11	T12-19	T20-29	T30-41				c	T1-13	T14-19	T20-50	T51
		f	T1-19	T20-29	T30-36	T37-51				b	T1-22	T23-30	T31-39	T40-41				d	T1-22	T23-28	T29-36	T37-51
		45a		T1-5	T6-15	T16-51				26a			T1-9	T10-41				e	T1-33	T34-39	T40-51
		b		T1-5	T6-11	T12-51				b	T1	T2-9	T10-20	T21-41				3a			T1-7	T8-51
		c		T1	T2-7	T8-51				c	T1-20	T21-26	T27-39	T40-41				b			T1-15	T16-51
		d			T1-11	T12-51				27a		T1-7	T8-18	T19-41				c	T1-11	T12-17	T18-49	T50-51
		e		T1-10	T11-41	T42-51				b			T1-17	T18-41				d	T1-24	T25-32	T33-45	T46-51
										c	T1-11	T12-19	T20-41					4a			T1-51
									SERIE 2	17a			T1-41					b			T1-12	T13-51
Exp_2	SERIE 1	31a			T1-13	T14-51				b			T1-41					c	T1-28	T29-41	T42-51
		b	T1-6	T7-13	T14-27	T28-51				c			T1-25	T26-41				d	T1-30	T31-36	T37-44	T45-51
		32a		T1-3	T4-20	T21-51				d			T1-11	T12-41				e	T1-29	T30-36	T37-44	T45-51
		b			T1-17	T18-51				e	T1-15	T16-25	T26-29	T30-41				5a			T1-10	T11-51
		c			T1-12	T13-51				18a	T1	T2-9	T10-41					6a			T1-9	T10-51
		d	T1-2	T3-7	T8-13	T14-51				b			T1-8	T9-41				b		T1-4	T5-12	T13-51
		e	T1-10	T11-21	T22-44	T45-51				c	T1-3	T4-11	T12-17	T18-41				c		T1-4	T5-14	T15-51
		f	T1-13	T14-21	T22-33	T34-51				d			T1-25	T26-41				d	T1	T2-9	T10-25	T26-51
		g	T1-14	T15-18	T19-51					e			T1-6	T7-41				e	T1-9	T10-17	T18-51
		33a			T1-33	T34-51				f	T1-2	T3-9	T10-23	T24-41				7a		T1-6	T7-17	T18-51
		b			T1-9	T10-51				g	T1-17	T18-28	T29-35	T36-41				b	T1-19	T20-26	T27-44	T45-51
		c			T1-7	T8-51				h	T1-20	T21-27	T28-41					8a		T1-11	T12-51
		d	T1-9	T10-15	T16-25	T26-51				i	T1-22	T23-29	T30-38	T39-41				b			T1-51
		34a			T1-7	T8-51				j	T1-24	T25-32	T33-41					c			T1-15	T16-51
		b		T1-5	T6-35	T36-51				19a			T1-17	T18-41				d	T1-21	T22-29	T30-47	T48-51
		c	T1-16	T17-21	T22-30	T31-51				b			T1-10	T11-41				9a		T1-5	T6-48	T49-51
		35a			T1-15	T16-51				c			T1-13	T14-41				b			T1-51
		36a		T1-17	t18-26	T27-51				d			T1-21	T22-41				c	T1-11	T12-17	T18-33	T34-51
		b	T1-13	T14-19	T20-27	T28-51				e	T1-12	T13-19	T20-28	T29-41				d	T1-5	T6-13	T14-28	T29-51
		37a			T1-16	T17-51				20a		T1-5	T6-18	T19-41				10a		T1-12	T13-26	T27-51
		b	T1-11	T12-16	T17-27	T28-51				b		T1-6	T7-11	T12-41				b			T1-16	T17-51
		38a		T1-6	T7-22	T23-51				c	T1-5	T6-12	T13-19	T20-41				c	T1-5	T6-16	T17-28	T29-51
		b			T1-9	T10-51				d			T1-9	T10-41				11a			T1-36	T37-51
		c		T1-3	T4-11	T12-51				e	T1-11	T12-19	T20-28	T29041				b			T1-30	T31-51
		d	T1-6	T7-12	T13-19	T20-51				f	T1-14	T15-20	T21-27	T28-41				c	T1-23	T24-29	T30-46	T47-51
		e	T1-17	T18-24	T25-39	T40-51				g	T1-17	T18-24	T25-33	T34-41				d	T1-16	T17-22	T23-48	T49-51
		39a			T1-10	T11-51				21a			T1-18	T19-41				12a			T1-10	T11-51
		b	T1-5	T6-13	T14-19	T20-51				b			T1-27	T28-41				b			T1-21	T22-51
		c		T1-4	T5-15	T16-51				c	T1-11	T12-20	T21-38	T39-41				c			T1-7	T8-51
		d	T1-5	T6-10	T11-17	T18-51				d	T1-11	T12-18	T19-37	T38-41				d	T1-7	T8-?	T?-51
		e	T1-14	T15-21	T22-31	T32-51				e	T1-16	T17-25	T26-41					e	T1-23	T24-28	T29-42	T43-51
		f	T1-19	T20-25	T26-33	T34-51				f	T1-18	T19-27	T28-41					14a			T1-10	T11-51
		g	T1-24	T25-29	T30-38	T39-51				22a		T1-5	T6-9	T10-41				b	T1-3	T4-12	T13-25	T26-51
		40a			T1-15	T16-51				b		T1-2	T3-13	T14-41				c			T1-6	T7-51
		b		T1-5	T6-17	T18-51				c			T1-11	T12-41				15a			T1-7	T8-51
		c	T1-26	T27-33	T34-38	T39-51				d		T1-4	T5-14	T15-41
		41a			T1-12	T13-51				e		T1-7	T8-12	T13-41
		b			T1-10	T11-51				f	T1-17	T18-24	T25-32	T33-41		Exp_3	SERIE 1	1a			T1-9	T10-51
		c	T1-10	T11-15	T16-38	T39-51				g	T1-13	T14-22	T23-32	T33-41				b			T1-26	T27-51
		d	T1-27	T28-32	T33-42	T43-51				23a			T1-12	T13-41				c	T1-22	T23-33	T34-48	T49-51
		42a			T1-37	T38-51				b		T1-5	T6-37	T38-41				d	T1-25	T26-33	T34-47	T48-51
		b	T1-10	T11-15	T16-35	T36-51				c	T1-9	T10-15	T16-31	T32-41				2a			T1-9	T10-51
		c	T1-13	T14-19	T20-28	T29-51				d	T1-20	T21-27	T28-37	T38-41				b	T1-27	T28-32	T33-43	t44-51
		43a			T1-10	T11-51				24a		T1-5	T6-12	T13-41				3a			T1-14	T15-51
		b			T1-14	T15-51				b			T1-7	T8-41				b			T1-7	T8-51
		44a			T1-7	T8-51				c		T1-8	T9-35	T36-41				c		T1-6	T7-14	T15-51
		b	T1-21	T22-32	T33-51					d	T1-2	T3-9	T10-41					4a			T1-22	T23-51
		45a			T1-9	T10-51				e	T1-18	T19-25	T26-34	T35-41				b	T1-25	T26-32	T33-44	T45-51
		b			T-26	T27-51				f	T1-20	T21-25	T26-35	T36-41				5a			T1-51
		c		T1-5	T6-17	T18-51				g	T1-20	T21-31	T32-40	T41				b			T1-8	T9-51
		d	T1-13	T14-18	T19-28	T29-51												c			T1-36	T37-51
		e	T1-11	T12-15	T16-22	T23-51												d			T1-26	T27-51
	SERIE 2	31a			T1-10	T11-51												e	T1-23	T24-30	T31-36	T37-51
		b	T1-2	T3-8	T9-17	T18-51												6a			T1-8	T9-51
		c		T1-11	T12-26	T27-51												b			T1-17	T18-51
		d	T1-8	T9-14	T15-24	T25-51												7a	T1-21	T22-28	T29033	T34-51
		e	T1-11	T12-16	T17-24	T25-51												b	T1-22	T23-31	T34-45	T46-51
		f	T1-12	T13-18	T19-25	T26-51												8a			T1-15	T16-51
		g	T1-27	T28-33	T34-43	T45-51												b	T1-14	T15-22	T23-31	T32-51
		32a			T1-10	T11-51												c			T1-11	T12-51
		b	T1-4	T5-10	T11-25	T26-51												9a			T1-22	T23-51
		c	T1-15	T16-?	T?-51													b			T1-11	T12-51
		d	T1-31	T34-36	T37-46	T47-51												c	T1-3	T4-10	T11-20	T21-51
		33a			T1-24	T25-51												d	T1-20	T21-25	T26-33	T34-51
		b	T1-21	T22-26	T27-34	T35-51												10a			T1-26	T27-51
		c	T1-9	T10-14	T15-23	T24-51												b	T1-25	T26-34	T35-51
		34a		T1-3	T4-21	T22-51												c	T1-18	T19-24	T25-37	T38-51
		b		T1-4	T5-21	T22-51												d	T1-27	T28-34	T35-43	T44-51
		c	T1-19	T20-25	T26-33	T34-51												12a			T1-10	T11-51
		35a	T1-4	T5-9	T10-21	T22-51												13a			T1-20	T21-51
		b	T1-21	T22-26	T27-38	T39-51												b			T1-21	T22-51
		c	T1-31	T32-37	T38-45	T46-51												c		T1-8	T9-38	T39-51
		36a	T1-15	T16-21	T22-31	T32-51												d	T1	T2-8	T9-16	T17-51
		b		T1	T2-6	T7-51												e		T1-4	T5-43	T44-51
		37a		T1-6	T7-34	T35-51												f	T1-7	T8-16	T17-24	T25-51
		b			T1-18	T19-51											SERIE 2	1a			T1-13	T14-51
		c		T1-2	T3-22	T23-51												b			T1-30	T31-51
		d			T1-21	T22-51												c	T1	T2-11	T12-19	T20-51
		e	T1-18	T19-35	T36-45	T46-51												d	T1-12	T13-18	T19-51
		f	T1-23	T24-33	T34-49	T50-51												e	T1-14	T15-22	T23-28	T29-51
		38a		T1-6	T7-14	T15-51												2a			T1-28	T29-51
		39a			T1-8	T9-51												b			T1-51
		b	T1-6	T7-17	T18-51													c	T1-24	T25-34	T35-40	T41-51
		c	T1-12	T13-17	T18-31	T32-51												3a			T1-51
		d	T1-18	T19-23	T24-31	T32-51												b			T1-18	T19-51
		e	T1-22	T23-29	T30-51													c			T1-41	T42-51
		40a			T1-14	T15-51												d	T1	T2-9	T10-51
		b	T1-7	T8-14	T15-25	T26-51												e	T1-7	T8-17	T19-32	T33-51
		c	T1-21	T22-28	T29-36	T37-51												4a			T1-51
		41a		T1-4	T5-12	T13-51												b			T1-46	T47-51
		b	T1-4	T5-21	t22-28	T29-51												c	T1-23	T24-?	?
		42a			T1-14	T15-51												d	T1-20	T21-?	?
		b			T1-10	t11-51												e	T1-4	T5-?	?
		c	T1	T2-5	T6-42	T43-51												5a			T1-9	T10-51
		d	T1	T2-5	T6-12	T13-51												6a			T1-5	T6-51
		43a			T1-7	T8-51												b			T1-5	T6-51
		b	T1-8	T9-12	T13-51													c			T1-22	T23-51
		c	T1-12	t13-19	T20-48	T49-51												d	T1-4	T5-12	T13-51
		d	T1-22	T23-27	T28-43	T44-51												e	T1-5	T6-10	T11-51	T51
		e	T1-28	T29-35	T36-44	T45-51												7a		T1-5	T6-51
		44a			T1-7	T8-51												b		T1-6	T7-28	T29-51
		b	T1-4	T5-10	T11-18	T19-51												8a			T1-5	T6-51
		c			T1-20	T21-51												b			T1-51
		d	T1-10	T11-20	T21-33	T34-51												c	T1-18	T19-22	T23-36	T37-51
		45a			T1-8	T9-51												9a		T1-2	T3-9	T10-51
		b	T1-5	T6-10	T11-20	T21-51												b		T1-?	T?-24	T25-51
		c	T1	T2-5	T6-16	T17-51												c	T1-4	T5-10	T11-51
		d			T1-11	T12-51												d		T1-6	T7-21	T22-51
		e	T1-18	T19-23	T24-34	T35-51												e	T1-2	T3-?	?
																		f	T1-5	T6-13	T14-19	T20-51
																		10a			T1-20	T21-51
Exp_3	SERIE 1	14a			T-16	T17-51												11a		T1-5	T6-21	T22-51
		b			T1-24	T25-51												12a			T1-16	T17-51
		c	T1-11	T12-16	T17-23	T24-51												b			T1-8	T9-51
		d	T1-8	T9-12	T13-22	T23-51												c		T1-5	T6-35	T36-51
		e	T1-3	T4-11	T12-18	T19-51												d	T1-4	T5-14	T15-25	T26-51
		15a		T1-5	T6-17	T18-51												e	T1-6	T7-13	T14-29	T30-51
		b		T1-4	T5-11	T12-51												13a		T1-6	T7-17	T18-51
		c	T1	T2-7	T8-14	T15-51												b	T1-8	T9-14	T15-21	T22-51
		d		T1-7	T8-13	T14-51												c	T1-15	T16-28	T29-51
		e	T1-28	T29-33	T34-51													d	T1-27	T28-32	T33-46	T47-51
		f	T1-31	T32-37	T38-46	T47-51												e	T1-22	T23-31	T32-36	T37-51
		g	T1-28	T29-34	T35-43	T44-51												14a			T1-13	T14-51
		16a		T1-8	T9-13	T14-51												b			T1-34	T35-51
		b	T1-17	T18-32	T33-48	T49-51												c			T1-14	T15-51
		17a	T1-3	T4-11	T12-24	T25-51												d	T1	T2-13	T14-20	T21-51
		b	T1-2	T3-8	T9-17	T18-51												e	T1-8	T9-17	T18-35	T36-51
		c			T1-7	T8-51												15a			T1-28	T29-51
		d	T1-27	T28-39	T40-47	T48-51												16a	T1-9	T10-15	T16-31	T32-51
		e	T1-25	T26-32	T33-51													b	T1-29	T30-35	T36-47	T48-51
		18a		T1-3	T4-27	T28-51												17a	T1	T2-8	T9-15	T16-51
		b	T1-23	T24-32	T33-42	T43-51												b	T1-4	T5-9	T10-26	T27-51
		19a			T1-51													c	T1-16	T17-23	T24-32	T33-51
		b			T1-9	T10-51												18a			T1-51
		c	T1-24	T25-31	T32-36	T37-51												19a			T1-22	T23-51
		20a			T1-13	T14-51												b	T1-3	T4-8	T9-31	T32-51
		b		T1-6	T7-19	T20-51												c	T1-20	T21-25	T26-34	T35-51
		c	T1-14	T15-24	T25-35	T36-51
		d	T1-9	T10-14	T15-26	T27-51
		e	T1-20	T21-30	T31-51
		f	T1-26	T27-31	T32-38	T39-51
		g	T1-29	T30-36	T37-42	T43-51
		21a	T1-19	T20-29	T30-51
		22a		T1-7	T8-32	T33-51
		b			T1-9	T10-51
		c	T1-3	T4-10	T11-17	T18-51
		d			T1-26	T27-51
		e	T1-14	T15-21	T22-27	T28-51
		23a			T1-13	T14-51
		b			T1-23	T24-51
		c	T1-6	T7-12	T13-23	T24-51
		d	T1-6	T7-12	T13-23	T24-51
		e	T1-9	T10-16	T17-25	T26-51
		f	T1-29	T30-35	T36-40	T41-51
		24a		T1-7	T8-12	T13-51
		b	T1-20	T21-27	T28-36	T37-51
		c	T1-36	T37-42	T43-49	T50-51
		25a		T1-4	T5-11	T12-51
		b	T1-13	T14-20	T21-28	T29-51
		26a	T1-3	T4-13	T14-47	T48-51
	SERIE 2	21a		T1-5	T6-14	T15-51
		b	T1-12	T13-20	T21-32	T33-51
		c	T1-21	T22-27	T28-34	T35-51
		d	T1-34	T35-41	T42-48	T49-51
		22a			T1-15	T16-51
		b		T1-7	T8-14	T15-51
		c		T1-8	T9-20	T21-51
		d	T1-9	T10-16	T17-25	T26-51
		e	T1-16	T17-24	T25-30	t31-51
		f	T1-15	T16-23	T24-29	T30-51
		23a			T1-6	T7-51
		b			T1-10	T11-51
		c		T1-6	T7-16	T17-51
		d	T1-3	T4-10	T11-19	T20-51
		24a			T1-27	T28-51
		b		T1-6	T7-14	T15-51
		c			T1-8	T9-51
		d	T1-10	T11-18	T19-51
		e	T1-16	T17-23	T24-29	T30-51
		f	T1-22	T23-29	T30-41	T42-51
		25a		T1-5	T6-26	T27-51
		b	T1-14	T15-27	T28-38	T39-51
		c	T1-17	T18-32	T33-41	T42-51
		26a			T1-7	T8-51
		b	T1	T2-9	T10-15	T16-51
		c	T1-5	T6-?	T?-22	T23-51
		d	T1-16	T17-25	T26-37	T38-51
		27a		T1-4	T5-7	T8-51
		b			T1-51
		c		T1-8	T9-24	T25-51
		28a		T1-5	T6-12	T13-51
		b	T1-13	T14-26	T27-36	T37-51
		c	T1-32	T33-38	T39-50	T51
		29a			T1-6	T7-51
		30a			T1-17	T18-51
		b	T1-12	T13-20	T21-30	T31-51
		c	T1-19	T20-26	T27-32	T33-51
		31a			T1-39	T40-51
		b	T1-18	T19-24	T25-34	T35-51
		32a			T1-7	T8-51
		b		T1-4	T5-11	T12-51
		c	T1-5	T6-12	T13-18	T19-51
		33a			T1-13	T14-51
		b		T1-8	T9-17	T18-51
		c	T1-12	T13-22	T23-35	T36-51
		34a			T1-7	T8-51
		b			T1-51
		c	T1	T2-9	T10-15	T16-51
		d	T1	T2-9	T10-17	T18-51
		35a			T1-14	T15-51
		b	T1	T2-12	T13-45	T46-51
		c	T1-16	T17-23	T24-35	T36-51
		d	T1-19	T20-26	T27-37	T38-51
		36a		T1-7	T8-14	T15-51
		b			T1-7	T8-51
		37a			T1-10	T11-51
		b			T1-9	T10-51
		c			T1-13	T14-51
		d	T1-23	T24-30	T31-35	T36-51
		e	T1-25	T26-35	T36-41	T42-51
		f	T1-30	T31-40	T41-50	T51
		38a		T1-6	T7-18	T19-51
		b		T1-7	T8-28	T29-51
		c		T1-5	T6-12	T13-51
		d			T1-10	T11-51
		e		T1-20	T21-34	T35-51
		39a			T1-51
		b			T1-13	T14-51
		c		T1-6	T7-10	T11-51
		d	T1-2	T3-8	T9-17	T18-51
		e	T1-11	T12-17	T18-23	T24-51
		f	T1-11	T12-16	T17-22	T23-51
Exp_4	SERIE 2	1a			T1-35
		1b			T1-15	T16-35
		2a			T1-12	T13-35
		2b			T1-7	T8-35
		2c	T1-3	T4-8	T9-17	T18-35
		2d	T1-5	T6-10	T11-24	T25-35
		2e	T1-20	T21-?	T?-35
		2f	T1-5	T6-13	T14-21	T22-35
		3a			T1-8	T9-35
		3b	T1	T2-8	T9-16	T17-35
		3c	T1-8	T9-14	T15-35
		4a			T1-15	T16-35
		4b			T1-13	T14-35
		4c	T1	T2-7	T8-28	T29-35
		5a	T1-9	T10-13	T14-20	T21-35
		5b			T1-7	T8-35
		6a			T1-8	T9-35
		6b	T1-8	T9-15	T16-26	T27-35
		6c	T1-9	T10-16	T17-25	T26-35
		6d	T1-5	T6-11	T12-18	T19-35
		6e	T1-11	T12-15	T16-26	T27-35
		6f	T1-23	T24-29	T30-35
		7a		T1-2	T3-10	T11-35
		7b			T1-6	T7-35
		7c	T1-15	T16-21	T22-30	T31-35
		7d			T1-10	T11-35
	SERIE 1	1a			T1-10	T11-35
		2a		T1-5	T6-14	T15-35
		2b		T1-2	T3-11	T12-25
		3a			T1-12	T13-35
		3b			T1-7	T8-35
		3c	T1-6	T7-11	T12-22	T23-35
		3d	T1-20	T21-26	T27-32	T33-35
		3e		T1-6	T7-11	T12-35
		4a			T1-11	T12-35
		4b			T1-11	T12-35
		4c			T1-11	T12-35
		5a			T1-8	T9-35
		5b		T1-4	T5-19	T20-35
		5c			T1-9	T10-35
		5d	T1-5	T6-10	T11-29	T30-35
		5e			T1-8	T9-35
		6a			T1-10	T11-35
		7a			T1-7	T8-35
Exp_5	SERIE 1	1a			T1-7	T8-41
		b			T1-19	T20-41
		c			T1-18	T19-41
		d			T1-20	T21-41
		e	T1-13	T14-18	T19-30	T31-41
		f	T1-11	T12-18	T19-25	T26-41
		g	T1-13	T14-19	T20-31	T32-41
		h	T1-26	T27-34	T35-41
		i	T1-21	T22-28	T29-37	T38-41
		j	T1-23	T24-29	T30-41
		3a			T1-9	T10-41
		b	T1-8	T9-18	T19-34	T35-41
		c	T1	T2-11	T12-19	T20-41
		d			T1-15	T16-41
		e	T1-23	T24-29	T30-41
		f	T1-24	T25-31	T32-41
		5a		T1-7	T8-16	T17-41
		6a			T1-13	T14-41
		b			T1-14	T15-41
		7a			T1-9	T10-41
		b			T1-7	T8-41
		c			T1-6	T7-41
		d			T1-9	T10-41
		8a			T1-16	T17-41
		b			T1-34	T35-41
		c		T1-4	T5-41
		d			T1-13	T14-41
		e	T1-3	T4-8	T9-20	T21-41
	SERIE 2	1a			T1-13	T14-41
		b			T1-8	T9-41
		c		T1-6	T7-17	T18-41
		d	T1-4	T5-8	T9-30	T31-41
		e	T1-16	T17-21	T22-32	T33-41
		2a			T1-13	T14-41
		b			T1-10	T11-41
		c			T1-11	T12-41
		d	T1-10	T11-14	T15-23	T24-41
		3a			T1-8	T9-41
		4a			T1-16	T17-41
		b		T1-7	T8-13	T14-41
		c			T1-17	T18-41
		d		T1-6	T7-26	T26-41
		e	T1-12	T13-20	T21-33	T34-41
		5a			T1-10	T11-41
		b			T1-12	T13-41
		c	T1-17	T18-24	T25-35	T26-41
		d	T1-5	T6-11	T12-19	T20-41
		e	T1-22	T23-30	T31-37	T38-41
		f	T1-15	T16-23	T24-30	T31-41
		6a			T1-8	T9-41
		b			T1-27	T28-41
		c			T1-41
		d	T1-14	T15-20	T21-36	T37-41
		e	T1-10	T11-16	T17-29	T30-41
		7a			T1-41
		b			T1-28	T29-41
		c	T1-11	T12-16	T17-27	T28-41
		d	T1-20	T21-26	T27-35	T36-41
		e	T1-23	T24-30	T31-41
		8a			T1-26	T27-41
		b			T1-22	T23-41
		c	T1-3	T4-12	T13-22	T23-41
		d	T1-15	T16-23	T24-36	T37-41
Exp_6	SERIE 1	1a		T1-4	T5-17	T18-41
		b			T1-17	T18-41
		c			T1-14	T15-41
		d	T1	T2-6	T7-13	T14-41
		e	T1	T2-11	T12-31	T32-41
		2a			T1-16	T17-41
		b			T1-8	T9-41
		c			T1-18	T19-41
		d	T1-10	T11-19	T20-41
		e	T1-11	T12-19	T20-26	T27-41
		f	T1-15	T16-24	T25-34	T35-41
		g	T1-14	T15-22	T23-28	T29-41
		h	T1-21	T22-27	T28-36	T37-41
		3a			T1-9	T10-41
		b			T1-15	T16-41
		c			T1-26	T27-41
		d	T1	T2-8	T9-18	T19-41
		e	T1-3	T4-10	T11-20	T21-41
		f			T1-10	T11-41
		g	T1-12	T13-20	T21-28	T29-41
		h	T1-17	T18-22	T23-32	T33-41
		i	T1-21	T22-29	T30-38	T39-41
		4a			T1-9	T10-41
		b			T1-5	T6-41
		c	T1	T2-9	T10-30	T31-41
		d		T1-8	T9-19	T20-41
		e	T1-6	T7-14	T15-20	T21-41
		f	T1-7	T8-13	T14-20	T21-41
		g	T1-16	T17-22	T23-29	T30-41
		h	T1-17	T18-29	T30-35	T36-41
		i	T1-15	T16-22	T23-30	T31-41
		j	T1-20	T21-26	T27-36	T37-41
		k	T1-24	T25-32	T33-36	T37-41
		5a			T1-13	T14-41
		b		T1	T2-15	T16-41
		c			T1-14	T15-41
		d	T1-10	T11-15	T16-22	T23-41
		e	T1	T2-8	T9-18	T19-41
		f	T1-10	T11-16	T17-31	T32-41
		6a			T1-11	T12-41
		b	T1-6	T7-11	T12-20	T21-41
		c			T1-11	T12-41
		d			T1-8	T9-41
		e	T1-4	T5-?	T?-29	T30-41
		f	T1-2	T3-9	T10-27	T28-41
		g	T1-7	T8-15	T16-28	T29041
		7a			T1-11	T12-41
		b		T1-6	T7-14	T15-41
		c	T1-2	T3-8	T9-23	T24-41
		d	T1	T2-10	T11-19	T20-41
		7e			T1-10	T11-41
		f			T1-34	T35-41
		g	T1	T2-9	T10-15	T16-41
		h	T1-13	T14-19	T20-28	T29-41
		i	T1-7	T8-14	T15-24	T25-41
		j	T1-13	T14-22	T23-31	T32-41
		k	T1-14	T15-20	T21-28	T29-41
		l	T1-19	T20-30	T31-38	T39-41
		8a	T1-2	T3-8	T9-41
		b			T1-31	T32-41
		c	T1-16	T17-24	T25-41
		9a		T1-5	T6-11	T12-41
		b			T1-10	T11-41
		c		T1	T2-14	T15-41
		d			T1-7	T8-41
		e			T1-6	T7-41
		f	T1-6	T7-17	T18-27	T28-41
		g		T1-8	T9-18	T19-41
		h	T1-11	T12-17	T18-26	T27-41
		i	T1-7	T8-14	T15-31	T32-41
		j	T1-24	T25-31	T32-40	T41
	SERIE 2	1a		T1-7	T8-21	T22-41
		b			T1-12	T13-41
		c	T1-10	T11-19	T20-30	T31-41
		d	T1-6	T7-19	T20-27	T28-41
		e			T1-9	T10-41
		f			T1-7	T8-41
		g			T1-14	T15-41
		h	T1-7	T8-13	T14-23	T24-41
		2a			T1-7	T8-41
		b			T1-9	T10-41
		c	T1-4 ?	T5-10	T11-20	T21-41
		d	T1-20	T21-28	T29-36	T37-41
		e	T1-7	T8-13	T14-30	T31-41
		3a			T1-7	T8-41
		b			T1-20	T21-41
		c			T1-10	T11-41
		d			T1-6	T7-41
		e	T1-17	T18-24	T25-30	T31-41
		f	T1	T2-8	T9-20	T21-41
		4a		T1-6	T7-13	T14-41
		b			T1-14	T15-41
		c	T1-10	T11-18	T19-26	T27-41
		d	T1-30	T31-37	T38-41
		5a			T1-24	T25-41
		b		T1-6	T7-12	T13-41
		c			T1-14	T15-41
		d		T1-7	T8-16	T17-41
		e	T1-8	T9-14	T15-24	T25-41
		6a			T1-9	T10-41
		b			T1-25	T26-41
		c			T1-7	T8-41
		d		T1-7	T8-12	T13-41
		7a	T1-7	T8-17	T18-22	T23-41
		8a		T1-8	T9-14	T15-41
		b			T1-8	T9-41
		c	T1-6	T7-12	T13-21	T22-41

## Sheet: Fig 7E
Individual data point values of time-lapse experiments; related to the graph in Figure 7E
Normal
Other Defect	Tx-y min: time-sequence intervals
Blebbing
Rocking+Blebbing
siCTL								siBAG3
		Cell ID	Interphase	Prophase+Prometaphase	Metaphase	Anaphase+Telophase				Cell ID	Interphase	Prophase+Prometaphase	Metaphase	Anaphase+Telophase
Exp_1	SERIE 1	22a	T1-16	T17-21	T22-28	T29-31		Exp_1	SERIE 1	15a			T1-15	T16-32
		22b	T1-20	T21-26	T27-31					15b	T1-16	T17-26	T27-31
		22c	T1-14	T15-21	T22-31					15c	T1-22	T23-31
		23b			T1-6	T7-31				15d	T1-16	T17-23	T24-29	T30-31
		23c			T1-7	T8-31				15e	T1-23	T24-26	T27-31
		23d	T1-8	T9-13	T14-28	T29-31				16a		T1-5	T6-27	T28-31
		23e	T1-16	T17-21	T22-31					16b			T1-19	T20-31
		23f	T1-8	T9-13	T14-20	T21-31				16c			T1-14	T15-31
		23g	T1-10	T11-15	T16-20	T21-31				16d			T1-3	T4-31
		24a	T1-3	T4-9	T10-16	T17-31				16e			T1-23	T24-31
		24b			T1-10	T11-31				16f			T1-10	T11-31
		24c			T1-19	T20-31				16g		T1-3	T4-12	T13-31
		25a			T1-31					16h	T1-3	T4-9	T10-15	T16-31
		25b		T1-5	T7-21	T22-31				16i	T1-2	T3-8	T9-18	T19-31
		26a		T1-6	T7-14	T15-31				17a			T1-8	T9-31
		26b			T1-8	T9-31				17b			T1-7	T8-31
		27a	T1-3	T4-6	T7-22	T23-31				17c	T1-11	T12- not clear		T23-31
		27b	T1-12	T13-18	T19-22	T23-31				17d	T1-18	T9-28	T29-31
		27d	T1-9	T10-19	T20-26	T27-31				17e	T1-14	T15-19	T20-26	T27-31
		28a		T1-4	T5-9	T10-31				17f	T1-12	T13-16	T17-31
		28b		T1-2	T3-10	T11-31				17g	T1-15	T16-22	T23-31
		28c			T1-9	T10-31				18a		T1-5	T6-24	T25-31
		28d	T1-7	T8-13	T14-26	T27-31				18c	T1-11	T12-15	T16-30	T31
		28e	T1-14	T15-20	T21-26	T27-31				18d	T1-14	T15-19	T20-31
	SERIE 2	23a		T1-2	T3-8	T9-31				19a			T1-15	T16-31
		23b			T1-10	T11-31				19b			T1-11	T12-31
		23c	T1-10	T11-16	T17-25	T26-31				19c	T1-11	T12-17	T18-26	T27-31
		23d	T1-20	T21-26	T27-31					19d	T1-8	T9-13	T14-26	T27-31
		24a		T1-3	T4-14	T15-31				20a			T1-4	T5-31
		24b		T1-5	T6-22	T23-31				20b		T1-3	T4-22	T23-31
		24d	T1-6	T7-13	T14-31					20c	T1-8	T9-13	T14-23	T24-31
		24e	T1-5	T6-13	T14-31					20d	T1-8	T9-13	T14-30	T31
		25a		T1-5	T6-13	T14-31				21b			T1-20	T21-31
		25b	T1-11	T12-18	T19-28					21c			T1-14	T15-31
		25c			T1-7	T8-31				21d	T1-16	T17-20	T21-28	T29-31
		25d	T1-14	T15-20	T21-26	T27-31			SERIE 2	15a	T1-12	T13-17	T18-31
		26a		T1-4	T5-9	T10-31				15b			T1-31
		26b	T1	T2-8	T9-13	T14-31				15c			T1-25	T26-31
		27a	T1-2	T3-6	T7-25	T26-31				15d			T1-25	T26-31
		27b	T1-8	T9-14	T15-21	T22-31				15e			T1-4	T5-31
		27c			T1-12	T13-31				15f	T1-10	T11-18	T19-26	T27-31
		27d		T1-?	T?-14	T15-31				15g	T1-14	T15-21	T22-28	T29-31
		27e	T1-3	T4-9	T10-15	T16-31				16a			T1-20	T21-31
		27f		T1-4	T5-13	T14-31				16b			T1-24	T25-31
		27g		T1-4	T5-31					16c			T1-11	T12-31
		27h	T1-15	T16-19	T20-28	T29-31				16d			T1-8	T9-31
		27i	T1-4	T5-10	T11-14	T15-31				16e	T1-2	T3-10	T11-21	T22-31
		28a		T1-4	T5-21	T22-31				16f	T1-11	T12-17	T18-30	T31
		28b	T1-4	T5-15	T16-26	T27-31				17c			T1-31
		28c	T1-16	T17-23	T24-30	T31				17d			T1-21	T22-31
		28d	T1-7	T8-13	T14-21	T22-31				17e			T1-5	T6-31
		29a		T1-9	T10-15	T16-31				17f	T1	T2-6	T7-13	T14-31
		29b	T1-4	T5-12	T13-21	T22-31				18a			T1-10	T11-31
		29c		T1-7	T8-13	T19-31				18b			T1-11	T12-31
		29d			T1-12	T13-31				18c			T1-14	T15-31
		29e	T1-5	T6-11	T12-16	T17-31				18d			T1-9	T10-31
		29f	T1-4	T5-8	T9-15	T16-31				18e	T1-8	T9-13	T14-31
		29g	T1-13	T14-19	T20-23	T24-31				18f			T1-31
		30a	T1-5	T6-13	T14-19	T20-31				19a			T1-31
		30b	T1-?	T?-17	T18-27	T28-31				19b			T1-14	T15-31
		30c		T1-3	T4-11	T12-31				19c	T1	T2-5	T6-21	T22-31
										19d			T1-8	T9-31
										19e			T1-7	T8-31
Exp_2	SERIE 2	1a			T1-35					19g	T1-13	T14-18	T19-24	T25-31
		1b			T1-15	T16-35				19h	T1-6	T7-10	T11-15	T16-31
		2a			T1-12	T13-35				19i	T1-9	T10-13	T14-21	T22-31
		2b			T1-7	T8-35				20a			T1-31
		2c	T1-3	T4-8	T9-17	T18-35				20b			T1-8	T9-31
		2d	T1-5	T6-10	T11-24	T25-35				20c		T1-4	T5-18	T19-31
		2e	T1-20	T21-?	T?-35					20e			T1-10	T11-31
		2f	T1-5	T6-13	T14-21	T22-35				20f	T1-16	T17-20	T21-31
		3a			T1-8	T9-35				21a		T1-3	T4-14	T15-31
		3b	T1	T2-8	T9-16	T17-35				21b			T1-14	T15-31
		3c	T1-8	T9-14	T15-35					21c			T1-9	T10-31
		4a			T1-15	T16-35				21e		T1-5	T6-31
		4b			T1-13	T14-35				22a			T1-6	T7-31
		4c	T1	T2-7	T8-28	T29-35				22c			T1-13	T14-31
		5a	T1-9	T10-13	T14-20	T21-35				22d			T1-10	T11-31
		5b			T1-7	T8-35				22e	T1-9	T10-12	T13-23	T24-31
		6a			T1-8	T9-35				22f	T1	T2-5	T6-14	T15-31
		6b	T1-8	T9-15	T16-26	T27-35				22g	T1-14	T15-19	T20-27	T28-31
		6c	T1-9	T10-16	T17-25	T26-35
		6d	T1-5	T6-11	T12-18	T19-35
		6e	T1-11	T12-15	T16-26	T27-35		Exp_2	SERIE 1	9b			T1-14	T15-35
		6f	T1-23	T24-29	T30-35					9c			T1-35
		7a		T1-2	T3-10	T11-35				9e	T1-?	T?-18	T19-29	T30-33
		7b			T1-6	T7-35				10a			T1-23	T24-35
		7c	T1-15	T16-21	T22-30	T31-35				11a			T1-7	T8-35
		7d			T1-10	T11-35				11b			T1-10	T11-35
	SERIE 1	1a			T1-10	T11-35				11c			T1-7	T8-35
		2a		T1-5	T6-14	T15-35				11d			T1-10	T11-35
		2b		T1-2	T3-11	T12-25				11e	T1-9	T10-13	T14-27	T28-35
		3a			T1-12	T13-35				11f	T1-13	T14-19	T20-27	T29-35
		3b			T1-7	T8-35				11g	T1-15	T16-20	T21-35
		3c	T1-6	T7-11	T12-22	T23-35				12a			T1-7	T8-35
		3d	T1-20	T21-26	T27-32	T33-35				12c			T1-11	T12-35
		3e		T1-6	T7-11	T12-35				12d	T1-?	T?-14	T15-24	T25-35
		4a			T1-11	T12-35				12e		T1-6	T7-24	T25-35
		4b			T1-11	T12-35				12f		T1-8	T9-22	T23-35
		4c			T1-11	T12-35				12g	T1-9	T10-16	T17-24	T25-35
		5a			T1-8	T9-35				14b			T1-15	T16-35
		5b		T1-4	T5-19	T20-35				14c			T1-6	T7-35
		5c			T1-9	T10-35				14d	T1-?	T?-18	T19-29	T30-35
		5d	T1-5	T6-10	T11-29	T30-35			SERIE 2	8b			T1-28	T29-35
		5e			T1-8	T9-35				8c		T1-8	T9-23	T24-35
		6a			T1-10	T11-35				8d			T1-17	T18-35
		7a			T1-7	T8-35				8e			T1-14	T15-35
										8f		T1-4	T5-16	T17-35
										8g		T1-6	T7-17	T18-35
Exp_3	SERIE 1	22a	T1-11	T12-16	T17-28	T29-31				8h	T1-6	T7-12	T13-24	T25-35
		22b			T1-11	T12-31				9a			T1-25	T26-35
		22c	T1-9	T10-14	T15-26	T27-31				9b			T1-25	T26-35
		22d	T1-18	T19-26	T27-31					9c			T1-7	T8-35
		22e	T1-18	T19-24	T25-31					9d			T1-13	T14-35
		23a			T1-31					9e		T1-7	T8-29	T30-35
		23b			T1-6	T7-31				10a			T1-35
		23c			T1-14	T15-31				10b			T1-35
		23d	T1-10	T11-18	T19-31					10c			T1-23	T24-35
		23e	T1-16?	T17-21	T22-31					10d			T1-6	T7-35
		23f	T1-14	T15-20	T21-31					10f	T1-3	T4-9	T10-17	T18-35
		23g	T1-16	T17-20	T21-31					11a			T1-35
		24a			T1-6	T7-31				11c			T1-12	T13-35
		24b	T1-2	T3-7	T8-30	T31				11d			T1-9	T10-35
		26a			T1-31					11e		T1-5	T6-17	T18-35
		26b	T1-5	T6-10	T11-19	T20-31				11f		T1-5	T6-22	T23-35
		27a	T1	T2-10	T11-16	T17-31				11g	T1-10	T11-16	T17-23	T24-35
		27b	T1	T2-7	T8-14	T15-31				11h	T1-3	T4-9	T10-22	T23-35
		27c	T1-5	T6-12	T13-18	T19-31				12a	T1-3	T4-7	T8-35
	SERIE 2	23a		T1-6	T7-16	T17-35				12c	T1-9	T10-16	T17-25	T26-35
		24b		T1-7	T8-17	T18-35				12d	T1-22	T23-…	T...-35
		24c			T1-8	T9-35				12e	T1-12	T13-16	T17-26	T27-35
		24d	T1-8	T9-12	T13-25	T26-35				12f	T1-17	T18-20	T21-31	T32-35
		24e		T1-5	T6-19	T20-35				13a			T1-22	T23-35
		24f	T1-13	T14-16	T17-28	T29-35				13b	T1-14	T15-19	T20-31	T32-35
		24g	T1-12	T13-16	t17-24	T25-35				13c	T1-16	T17-20	T21-29	T30-35
		24h	T1-18	T19-25	T26-35					13d	T1-16	T17-20	T21-35
		24i	T1-22	T23-32	T33-35					14a			T1-7	T8-35
		24j	T1-15	T16-21	T22-30	T31-35				14b			T1-13	T14-35
		24k	T1-10	T11-16	T17-22	T23-35				14c			T1-8	T9-35
		25a		T1-8	T9-14	T15-35				14d	T1-8	T9-12	T13-25	T26-35
		25c			T1-13	T14-35				15a			T1-8	T9-35
		25d			T1-7	T8-35				15b			T1-35
		25e			T1-11	T12-35				15c	T1-6	T7-10	T11-23	T24-35
		25f	T1-2	T3-8	T9-16	T17-35				15d	T1-3	T4-6	T7-35
		25g	T1-16	T17-24	T25-35					15e	T1-16	T17-21	T22-35
		25h	T1-16	T17-20	T21-35					15f	T1-15	T16-20	T21-35
		26a		T1-5	T6-35
		26b			T1-30	T31-35
		26d			T1-11	T12-35		Exp_3	SERIE 1	15a			T1-11	T12-31
		26e	T1-2	T3-5	T6-16	T17-35				15b			T1-2	T3-31
		26f	T1-2	T3-7	T8-18	T19-35				15c	T1-4	T18-21	T22-30	T31
		26g	T1-9	T10-14	T15-26	T27-35				15d	T1-4	T5-10	T11-19	T20-31
		27b		T1-3	T4-10	T11-35				16a			T1-11	T12-31
		27c	T1-7	T8-15	T16-35					16b			T1-9	T10-31
		27d	T1-19	T20-26	T27-34	T35				16d		T1-4	T5-13	T14-31
		27e	T1-17	T18-25	T26-34	T35				17a			T1-14	T15-31
		28a			T1-6	T7-35				17b	T1-8	T9-13	T14-31
		28c		T1-8	T9-13	T14-35				18a			T1-12	T13-31
		28d	T1-9	T10-15	T16-24	T25-35				18b			T1-31
		28e	T1-17	T18-21	T22-34	T35				18c			T1-13	T14-31
		29a			T1-7	T8-35				18d	T1-14	T15-20	T21-31
		29b			T1-15	T16-35				18e	T1-12?	T13-17	T18-31
										19a	T1-3	T4-7	T8-16	T17-31
										20a			T1-31
										20b			T1-8	T9-31
										20c	T1-2	T3-7	T8-18	T19-31
										20d	T1-8	T9-12	T13-23	T24-31
									SERIE 2	16a			T1-15	T16-35
										16b			T1-11	T12-35
										16c			T1-26	T27-35
										16d			T1-7	T8-35
										17b			T1-35
										17d			T1-20	T21-35
										17e	T1-10	T11-15	T16-35
										18c			T1-11	T12-35
										18e			T1-35
										18f	T1-9	T10-16	T17-21	T22-35
										18g	T1-13	T14-20	T21-28	T29-35
										18h		T1-6	T7-15	T16-35
										19a	T1-15	T16-21	T22-33	T34-35
										20a			T1-11	T12-35
										20b			T1-12	T13-35
										20d		T1-5	T6-17	T18-35
										20e	T1-5	T6-20	T21-34	T35
										21a		T1-4	T5-13	T14-35
										21b		T1-4	T5-14	T15-35
										21c			T1-22	T23-35
										21d	T1-6	T7-10	T11-22	T23-35
										21e	T1-8	T9-14	T15-20	T21-35
										21f	T1-8	T9-14	T15-34	T35
										21g	T1-8	T9-11	T12-34	T35
										21h		T1-5	T6-35
										22a			T1-29	T30-35
										22b			T1-8	T9-35
										22c			T1-18	T19-35
										22d	T1-8	T9-16	T17-29	T30-35
										22e	T1-13	T14-18	T19-35
										22f	T1-20	T21-26	T27-35
										23a		T1-6	T7-16	T17-35

## Sheet: Fig.8C
Individual data point values of time-lapse experiments; related to the graph in Figure 8C
Normal Mitosis	Tx-y min: time-sequence intervals
Defective Mitosis
siCTL								siCTL+CONA								siBAG3								siBAG3+CONA
		Cell ID	Interphase	Prophase+Prometaphase	Metaphase	Anaphase+Telophase				Cell ID	Interphase	Prophase+Prometaphase	Metaphase	Anaphase+Telophase				Cell ID	Interphase	Prophase+Prometaphase	Metaphase	Anaphase+Telophase				Cell ID	Interphase	Prophase+Prometaphase	Metaphase	Anaphase+Telophase
Exp_1	SERIE 1	22a	T1-16	T17-21	T22-28	T29-31		Exp_1	SERIE 1	1a			T1-31			Exp_1	SERIE 1	15a			T1-15	T16-32		Exp_1	SERIE 1	8b			T1-11	T12-31
		22b	T1-20	T21-26	T27-31					3a			T1-18	T19-31				15b	T1-16	T17-26	T27-31					8c	T1-13	T14-19	T20-31
		22c	T1-14	T15-21	T22-31					4a			T1-7	T8-31				15c	T1-22	T23-31						9a		T1-3	T4-18	T19-31
		23b			T1-6	T7-31				4b			T1-14	T15-31				15d	T1-16	T17-23	T24-29	T30-31				9b			T1-4	T5-31
		23c			T1-7	T8-31				4c	T1-20	T21-29	T30-31					15e	T1-23	T24-26	T27-31					9c			T1-31
		23d	T1-8	T9-13	T14-28	T29-31				5a			T1-7	T8-31				16a		T1-5	T6-27	T28-31				9d		T1-4	T5-31
		23e	T1-16	T17-21	T22-31					5b	T1-7	T8-15	T16-24	T25-31				16b			T1-19	T20-31				9e	T1-3	T4-7	T8-16	T17-31
		23f	T1-8	T9-13	T14-20	T21-31				6a			T1-8	T9-31				16c			T1-14	T15-31				9f	T1-9	T10-16	T17-26	T27-31
		23g	T1-10	T11-15	T16-20	T21-31				7a			T1-16	T17-31				16d			T1-3	T4-31				10a			T1-8	T9-31
		24a	T1-3	T4-9	T10-16	T17-31				7b			T1-9	T10-31				16e			T1-23	T24-31				10d		T1-4	T5-25	T26-31
		24b			T1-10	T11-31				7c			T1-18	T19-31				16f			T1-10	T11-31				11a			T1-11	T12-31
		24c			T1-19	T20-31				7d	T1-11	T12-20	T21-31					16g		T1-3	T4-12	T13-31				11b	T1-10	T11-16	T17-24	T25-31
		25a			T1-31					7e	T1-10	T11-19	T20-31					16h	T1-3	T4-9	T10-15	T16-31				12a			T1-13	T14-31
		25b		T1-5	T7-21	T22-31			SERIE 2	1a		T1-5	T6-10	T11-31				16i	T1-2	T3-8	T9-18	T19-31				12b	T1-7	T8-13	T14-31
		26a		T1-6	T7-14	T15-31				1b	T1	T2-12	T13-22	T23-31				17a			T1-8	T9-31				12c	T1-20	T21-25	T26-31
		26b			T1-8	T9-31				1c	T1-4	T5-10	T11-21	T22-31				17b			T1-7	T8-31				12d	T1-15	T16-21	T22-31
		27a	T1-3	T4-6	T7-22	T23-31				2a			T1-7	T8-31				17c	T1-11	T12- not clear		T23-31				13a			T1-9	T10-31
		27b	T1-12	T13-18	T19-22	T23-31				2b			T1-7	T8-31				17d	T1-18	T9-28	T29-31					13b			T1-21	T22-31
		27d	T1-9	T10-19	T20-26	T27-31				2c	T1-3	T4-11	T12-20	T21-31				17e	T1-14	T15-19	T20-26	T27-31				13c	T1-8	T9-14	T15-31
		28a		T1-4	T5-9	T10-31				2d	T1-14	T15-23	T24-31					17f	T1-12	T13-16	T17-31					13d	T1-15	T16-21	T22-31
		28b		T1-2	T3-10	T11-31				2e	T1-13	T14-23	T24-31					17g	T1-15	T16-22	T23-31					14a			T1-31
		28c			T1-9	T10-31				2f			T1-31					18a		T1-5	T6-24	T25-31				14b			T1-9	T10-31
		28d	T1-7	T8-13	T14-26	T27-31				3a		T1-12	T13-30	T31				18c	T1-11	T12-15	T16-30	T31				14c		T1-3	T4-16	T17-31
		28e	T1-14	T15-20	T21-26	T27-31				3b		T1-6	T7-21	T22-31				18d	T1-14	T15-19	T20-31					14d			T1-12	T13-31
	SERIE 2	23a		T1-2	T3-8	T9-31				3c		T1-4	T5-8	T9-31				19a			T1-15	T16-31			SERIE 2	8a			T1-7	T8-31
		23b			T1-10	T11-31				3d		T1-4	T5-16	T17-31				19b			T1-11	T12-31				8b			T1-11	T12-31
		23c	T1-10	T11-16	T17-25	T26-31				3e		T1-	T2-17	T18-31				19c	T1-11	T12-17	T18-26	T27-31				8c			T1-15	T16-31
		23d	T1-20	T21-26	T27-31					3f			T1-9	T10-31				19d	T1-8	T9-13	T14-26	T27-31				8d			T1-6	T7-31
		24a		T1-3	T4-14	T15-31				3g			T1-10	T11-31				20a			T1-4	T5-31				8e			T1-31
		24b		T1-5	T6-22	T23-31				4a	T1-14	T15-24	T25-31					20b		T1-3	T4-22	T23-31				8f			T1-9	T10-31
		24d	T1-6	T7-13	T14-31					4b		T1-7	T8-11	T12-31				20c	T1-8	T9-13	T14-23	T24-31				8g	T1-7	T8-12	T13-23	T24-31
		24e	T1-5	T6-13	T14-31					4c	T1-11	T12-20	T21-29	T30-31				20d	T1-8	T9-13	T14-30	T31				9a			T1-5	T6-31
		25a		T1-5	T6-13	T14-31				4d	T1-2	T3-11	T12-31					21b			T1-20	T21-31				9b			T1-6	T7-31
		25b	T1-11	T12-18	T19-28					5a	T1-6	T7-11	T12-28	T29-31				21c			T1-14	T15-31				9c		T1-4	T5-31
		25c			T1-7	T8-31				5b		T1-6	T7-26	T27-31				21d	T1-16	T17-20	T21-28	T29-31				9d			T1-12	T13-31
		25d	T1-14	T15-20	T21-26	T27-31				5c		T1-8	T9-16	T17-31			SERIE 2	15a	T1-12	T13-17	T18-31					9e			T1-9	T10-31
		26a		T1-4	T5-9	T10-31				5d		T1-8	T9-17	T18-31				15b			T1-31					9f	T1	T2-6	T7-24	T25-31
		26b	T1	T2-8	T9-13	T14-31				5e	T1-8	T9-16	T17-31					15c			T1-25	T26-31				9g	T1	T2-7	T8-26	T27-31
		27a	T1-2	T3-6	T7-25	T26-31				5f		T1-5	T6-31					15d			T1-25	T26-31				9h	T1-8	T9-13	T14-31
		27b	T1-8	T9-14	T15-21	T22-31				5g	T1-9	T10-18	T19-31					15e			T1-4	T5-31				10a			T1-14	T15-31
		27c			T1-12	T13-31				6a		T1-6	T7-31					15f	T1-10	T11-18	T19-26	T27-31				10b			T1-12	T13-31
		27d		T1-?	T?-14	T15-31				6b		T1-8	T9-31					15g	T1-14	T15-21	T22-28	T29-31				10c			T1-7	T8-31
		27e	T1-3	T4-9	T10-15	T16-31				6c		T1-4	T5-9	T10-31				16a			T1-20	T21-31				10d			T1-23	T24-31
		27f		T1-4	T5-13	T14-31				6d			T1-11	T12-31				16b			T1-24	T25-31				10e	T1-5	T6-11	T12-31
		27g		T1-4	T5-31					6e			T1-19	T20-31				16c			T1-11	T12-31				10f	T1	T2-6	T7-17	T18-31
		27h	T1-15	T16-19	T20-28	T29-31				6f	T1-7	T8-13	T14-22	T23-31				16d			T1-8	T9-31				10g	T1-7	T8-13	T14-28	T29-31
		27i	T1-4	T5-10	T11-14	T15-31				7a		T1-5	T6-14	T15-31				16e	T1-2	T3-10	T11-21	T22-31				10h	T1-14	T15-20	T21-29	T30-31
		28a		T1-4	T5-21	T22-31				7b		T1-3	T4-9	T10-31				16f	T1-11	T12-17	T18-30	T31				10i	T1-7	T8-11	T12-24	T25-31
		28b	T1-4	T5-15	T16-26	T27-31				7c			T1-14	T15-31				17c			T1-31					11a			T1-7	T8-31
		28c	T1-16	T17-23	T24-30	T31				7d	T1-12	T13-19	T20-29	T30-31				17d			T1-21	T22-31				11b		T1-5	T6-14	T15-31
		28d	T1-7	T8-13	T14-21	T22-31				7e	T1-14	T15-24	T25-31					17e			T1-5	T6-31				11c			T1-9	T10-31
		29a		T1-9	T10-15	T16-31												17f	T1	T2-6	T7-13	T14-31				11e	T1-11	T12-17	T18-31
		29b	T1-4	T5-12	T13-21	T22-31												18a			T1-10	T11-31				11f	T1-10	T11-17	T18-30	T31
		29c		T1-7	T8-13	T19-31		Exp_2	SERIE 1	1a		T1-19	T20-31					18b			T1-11	T12-31				11g	T1-18	T19-24	T25-31
		29d			T1-12	T13-31				1b			T1-31	stocked				18c			T1-14	T15-31				12a			T1-8	T9-31
		29e	T1-5	T6-11	T12-16	T17-31				4a		T1-8	T9-31					18d			T1-9	T10-31				12b			T1-6	T7-13
		29f	T1-4	T5-8	T9-15	T16-31				7a		T1-4	T5-22	T23-31				18e	T1-8	T9-13	T14-31					12c	T1	T2-7	T8-16	T17-31
		29g	T1-13	T14-19	T20-23	T24-31				7b		T1-11	T12-31					18f			T1-31					12d	T1	T2-4	T5-11	T12-31
		30a	T1-5	T6-13	T14-19	T20-31				7c			T1-18	T19-31				19a			T1-31					12e	T1-2	T3-5	T6-21	T22-31
		30b	T1-?	T?-17	T18-27	T28-31				7d	T1-8	T9-19	T20-31					19b			T1-14	T15-31				12f	T1-11	T12-17	T18-28	T29-31
		30c		T1-3	T4-11	T12-31			SERIE 2	1a			T1-35					19c	T1	T2-5	T6-21	T22-31				13a		T1-2	T3-7	T8-31
										1b			T1-10	T11-35				19d			T1-8	T9-31				13b			T1-7	T8-31
										1c			T1-7	T8-35				19e			T1-7	T8-31				13c	T1-3	T4-7	T8-24	T25-31
Exp_2	SERIE 1	22a	T1-11	T12-16	T17-28	T29-31				1d		T1-6	T7-27	T28-35				19g	T1-13	T14-18	T19-24	T25-31				13d	T1-7	T8-12	T13-24	T25-31
		22b			T1-11	T12-31				1e			T1-17	T18-35				19h	T1-6	T7-10	T11-15	T16-31				13e	T1-11	T12-16	T17-31
		22c	T1-9	T10-14	T15-26	T27-31				1f		T1-3	T4-23	T24-35				19i	T1-9	T10-13	T14-21	T22-31				13f	T1-6	T7-13	T14-31
		22d	T1-18	T19-26	T27-31					2a			T1-11	T12-35				20a			T1-31					13g	T1-20	T21-25	T26-31
		22e	T1-18	T19-24	T25-31					2b	T1-4	T5-16	T17-35					20b			T1-8	T9-31				14a			T1-31
		23a			T1-31					2c	T1-14	T15-19	T20-35					20c		T1-4	T5-18	T19-31				14b			T1-31
		23b			T1-6	T7-31				3a			T1-35					20e			T1-10	T11-31				14c		T1-4	T5-31
		23c			T1-14	T15-31				3b	T1-17	T18-23	T24-31	T32-35				20f	T1-16	T17-20	T21-31					14d			T1-31
		23d	T1-10	T11-18	T19-31					3c	T1-6	T7-15	T16-35					21a		T1-3	T4-14	T15-31				14e		T1-6	T7-31
		23e	T1-16?	T17-21	T22-31					4a			T1-8	T9-35				21b			T1-14	T15-31				14f	T1	T2-9	T10-25	T26-31
		23f	T1-14	T15-20	T21-31					4b			T1-16	T17-35				21c			T1-9	T10-31				14g	T1-11	T12-17	T18-31
		23g	T1-16	T17-20	T21-31					4c		T1-6	T7-26	T27-35				21e		T1-5	T6-31					14h	T1-6	T7-14	T15-31
		24a			T1-6	T7-31				5a			T1-13	T14-35				22a			T1-6	T7-31				14i	T1-6	T7-13	T14-30	T31
		24b	T1-2	T3-7	T8-30	T31				5b	T1-7	T8-13	T14-25	T26-35				22c			T1-13	T14-31
		26a			T1-31					6a	T1-12	T13-18	T19-35					22d			T1-10	T11-31
		26b	T1-5	T6-10	T11-19	T20-31				6b		T1-6	T7-19	T20-35				22e	T1-9	T10-12	T13-23	T24-31		Exp_2	SERIE 1	8a		T1-4	T5-17	T18-31
		27a	T1	T2-10	T11-16	T17-31				6c		T1-8	T9-26	T27-35				22f	T1	T2-5	T6-14	T15-31				8b			T1-14	T15-31
		27b	T1	T2-7	T8-14	T15-31				6d			T1-35					22g	T1-14	T15-19	T20-27	T28-31				8c		T1-3	T4-21	T22-31
		27c	T1-5	T6-12	T13-18	T19-31				6e	T1	T2-9	T10-17	T18-35												8d	T1-7	T8-14	T15-31
	SERIE 2	23a		T1-6	T7-16	T17-35				7a		T1-6	T7-22	T23-35												8e	T1-7	T8-14	T15-31
		24b		T1-7	T8-17	T18-35				7b			T1-28	T29-35		Exp_2	SERIE 1	15a			T1-11	T12-31				10a			T1-8	T9-31
		24c			T1-8	T9-35				7c		T1-4	T5-16	T17-35				15b			T1-2	T3-31				12a	T1-10	T11-16	T17-31
		24d	T1-8	T9-12	T13-25	T26-35				8a			T1-9	T10-35				15c	T1-4	T18-21	T22-30	T31				14a			T1-8	T9-31
		24e		T1-5	T6-19	T20-35				8b			T1-18	T19-35				15d	T1-4	T5-10	T11-19	T20-31				14b	T1-13	T14-20	T21-29	t30-31
		24f	T1-13	T14-16	T17-28	T29-35				8c	T1-5	T6-12	T13-23	T24-35				16a			T1-11	T12-31			SERIE 2	8a			T1-9	T10-35
		24g	T1-12	T13-16	t17-24	T25-35				8d	T1-17	T18-24	T25-35					16b			T1-9	T10-31				8b			T1-19	T20-35
		24h	T1-18	T19-25	T26-35													16d		T1-4	T5-13	T14-31				8c	T1-5	T6-11	T12-23	T24-35
		24i	T1-22	T23-32	T33-35													17a			T1-14	T15-31				8d	T1-18	T19-23	T24-31
		24j	T1-15	T16-21	T22-30	T31-35												17b	T1-8	T9-13	T14-31					9a	T1-5	T6-12	T13-27	T28-35
		24k	T1-10	T11-16	T17-22	T23-35												18a			T1-12	T13-31				9b		T1-6	T7-25	T26-35
		25a		T1-8	T9-14	T15-35												18b			T1-31					9c	T1-9	T10-16	T17-26	T27-35
		25c			T1-13	T14-35												18c			T1-13	T14-31				10a		T1-8	T9-34	T35
		25d			T1-7	T8-35												18d	T1-14	T15-20	T21-31					10b			T1-28	T29-35
		25e			T1-11	T12-35												18e	T1-12?	T13-17	T18-31					10c			T1-10	T11-35
		25f	T1-2	T3-8	T9-16	T17-35												19a	T1-3	T4-7	T8-16	T17-31				10d			T1-28	T29-35
		25g	T1-16	T17-24	T25-35													20a			T1-31					10e			T1-31	T32-35
		25h	T1-16	T17-20	T21-35													20b			T1-8	T9-31				10f	T1-7	T8-?	T?-35
		26a		T1-5	T6-35													20c	T1-2	T3-7	T8-18	T19-31				11a	T1-8	T9-34	T35
		26b			T1-30	T31-35												20d	T1-8	T9-12	T13-23	T24-31				11b			T1-17	T18-35
		26d			T1-11	T12-35											SERIE 2	16a			T1-15	T16-35				11d			T1-12	T13-35
		26e	T1-2	T3-5	T6-16	T17-35												16b			T1-11	T12-35				11e			T1-11	T12-35
		26f	T1-2	T3-7	T8-18	T19-35												16c			T1-26	T27-35				11f		T1	T2-12	T13-35
		26g	T1-9	T10-14	T15-26	T27-35												16d			T1-7	T8-35				11g			T1-27	T28-35
		27b		T1-3	T4-10	T11-35												17b			T1-35					11h	T1-6	T7-16	T17-35
		27c	T1-7	T8-15	T16-35													17d			T1-20	T21-35				11i	T1-16	T17-23	T24-35
		27d	T1-19	T20-26	T27-34	T35												17e	T1-10	T11-15	T16-35					12a			T1-10	T11-35
		27e	T1-17	T18-25	T26-34	T35												18c			T1-11	T12-35				12b	T1-11	T12-18	T19-28	T29-35
		28a			T1-6	T7-35												18e			T1-35					12c	T1-6	T7-13	T14-35
		28c		T1-8	T9-13	T14-35												18f	T1-9	T10-16	T17-21	T22-35				13a			T1-16	T17-35
		28d	T1-9	T10-15	T16-24	T25-35												18g	T1-13	T14-20	T21-28	T29-35				13b		T1-3	T4-23	T24-35
		28e	T1-17	T18-21	T22-34	T35												18h		T1-6	T7-15	T16-35				13c	T1-12	T13-19	T20-35
		29a			T1-7	T8-35												19a	T1-15	T16-21	T22-33	T34-35				13d	T1-11	T12-17	T18-25	T26-35
		29b			T1-15	T16-35												20a			T1-11	T12-35				14a			T1-9	T10-35
																		20b			T1-12	T13-35				14b		T1-5	T6-22	T23-35
																		20d		T1-5	T6-17	T18-35				14c		T1-5	T6-26	T27-35
																		20e	T1-5	T6-20	T21-34	T35				14d		T1-5	T6-22	T23-35
																		21a		T1-4	T5-13	T14-35				14e	T1-4	T5-13	T14-26	T27-35
																		21b		T1-4	T5-14	T15-35				15a		T1-6	T7-21	T22-35
																		21c			T1-22	T23-35				15b	T1-10	T11-22	T23-35
																		21d	T1-6	T7-10	T11-22	T23-35				15c	T1-18	T19-28	T29-35
																		21e	T1-8	T9-14	T15-20	T21-35				15d	T1-12	T13-20	T21-35
																		21f	T1-8	T9-14	T15-34	T35				15e		T1-3	T4-13	T14-35
																		21g	T1-8	T9-11	T12-34	T35				15f		T1-6	T7-17	T18-35
																		21h		T1-5	T6-35
																		22a			T1-29	T30-35
																		22b			T1-8	T9-35
																		22c			T1-18	T19-35
																		22d	T1-8	T9-16	T17-29	T30-35
																		22e	T1-13	T14-18	T19-35
																		22f	T1-20	T21-26	T27-35
																		23a		T1-6	T7-16	T17-35
